# Supplementary material for: Association between long COVID and nonsteroidal anti-inflammatory drug use by patients with acute-phase COVID-19: A nationwide Korea National Health Insurance Service cohort study
Source: PLoS One. 2024 Nov 22;19(11):e0312530. doi: 10.1371/journal.pone.0312530 (PMC11584118; doi:10.1371/journal.pone.0312530)
Supplement: S1 Data — (XLSX) [file pone.0312530.s004.xlsx]

## Sheet: pre_demographic
	All	long_covid_yn							FREQ 프로시저
		0		1					테이블 SEX_TYPE * long_covid_yn
	N	N	ColPctN	N	ColPctN										long_covid_yn		합계
All	225458	225204	100	254	100										0	1
SEX_TYPE	116275	116152	51.58	123	48.43				SEX_TYPE(SEX_TYPE)						116152	123	116275
1									1					빈도
2	109183	109052	48.42	131	51.57									기대값	116144	130.99
age_group	73982	73958	32.84	24	9.45				2					빈도	109052	131	109183
1														기대값	109060	123.01
2	33817	33786	15	31	12.2										225204	254	225458
3	36709	36677	16.29	32	12.6				합계					빈도
4	38125	38069	16.9	56	22.05				SEX_TYPE * long_covid_yn 테이블에 대한 통계량
5	27243	27181	12.07	62	24.41				통계량	자유도	값	Prob
6	10124	10089	4.48	35	13.78				카이제곱	1	1.0087	0.3152
7	5458	5444	2.42	14	5.51				우도비 카이제곱	1	1.0081	0.3154
CCI_group	171314	171177	76.01	137	53.94				연속성 수정 카이제곱	1	0.8865	0.3464
0									Mantel-Haenszel 카이제곱	1	1.0087	0.3152
1	32103	32040	14.23	63	24.8				파이 계수		0.0021
2	12648	12623	5.61	25	9.84				우발성 계수		0.0021
3	9393	9364	4.16	29	11.42				크래머의 V		0.0021
area	71234	71122	31.58	112	44.09				Fisher의 정확 검정
1									(1,1) 셀 빈도(F)	116152
2	39262	39235	17.42	27	10.63				하단측 p값 Pr <= F	0.857
3	113274	113162	50.25	112	44.09				상단측 p값 Pr >= F	0.1732
4	1688	1685	0.75	3	1.18
drug_nsaid_1	217849	217615	96.63	234	92.13				테이블 확률 (P)	0.0302
0									양측 p값 Pr <= P	0.3158
1	7609	7589	3.37	20	7.87				표본 크기 = 225458
drug_acet_1	206785	206576	91.73	209	82.28				테이블 age_group * long_covid_yn
0											long_covid_yn		합계
1	18673	18628	8.27	45	17.72						0	1
drug_antiviral_1	223485	223246	99.13	239	94.09				age_group		73958	24	73982
0									1	빈도
1	1973	1958	0.87	15	5.91					기대값	73899	83.348
drug_steroid_1	225458	225204	100	254	100				2	빈도	33786	31	33817
0										기대값	33779	38.098
drug_insurKM_1	225458	225204	100	254	100				3	빈도	36677	32	36709
0										기대값	36668	41.356
drug_nsaid_2	157231	157060	69.74	171	67.32				4	빈도	38069	56	38125
0										기대값	38082	42.951
1	68227	68144	30.26	83	32.68				5	빈도	27181	62	27243
drug_acet_2	167633	167465	74.36	168	66.14					기대값	27212	30.692
0									6	빈도	10089	35	10124
1	57825	57739	25.64	86	33.86					기대값	10113	11.406
drug_antiviral_2	223250	223011	99.03	239	94.09				7	빈도	5444	14	5458
0										기대값	5451.9	6.149
1	2208	2193	0.97	15	5.91						225204	254	225458
drug_steroid_2	225458	225204	100	254	100				합계	빈도
0									age_group * long_covid_yn 테이블에 대한 통계량
drug_insurKM_2	225458	225204	100	254	100				통계량	자유도	값	Prob
0									카이제곱	6	140.59	<.0001
drug_nsaid_3	160109	159926	71.01	183	72.05				우도비 카이제곱	6	129.627	<.0001
0									Mantel-Haenszel 카이제곱	1	126.2	<.0001
1	65349	65278	28.99	71	27.95				파이 계수		0.025
drug_acet_3	180083	179879	79.87	204	80.31				우발성 계수		0.025
0									크래머의 V		0.025
1	45375	45325	20.13	50	19.69				표본 크기 = 225458
drug_antiviral_3	225184	224930	99.88	254	100				테이블 CCI_group * long_covid_yn
0											long_covid_yn		합계
1	274	274	0.12	-	-						0	1
drug_steroid_3	225458	225204	100	254	100				CCI_group		171177	137	171314
0									0	빈도
drug_insurKM_3	225458	225204	100	254	100					기대값	171121	193
0									1	빈도	32040	63	32103
comor_db	206774	206571	91.73	203	79.92					기대값	32067	36.167
0									2	빈도	12623	25	12648
1	18684	18633	8.27	51	20.08					기대값	12634	14.249
comor_cbp	201441	201222	89.35	219	86.22				3	빈도	9364	29	9393
0										기대값	9382.4	10.582
1	24017	23982	10.65	35	13.78						225204	254	225458
comor_oa	210807	210585	93.51	222	87.4				합계	빈도
0									CCI_group * long_covid_yn 테이블에 대한 통계량
1	14651	14619	6.49	32	12.6				통계량	자유도	값	Prob
comor_rm	223857	223608	99.29	249	98.03				카이제곱	3	76.4105	<.0001
0									우도비 카이제곱	3	62.69	<.0001
1	1601	1596	0.71	5	1.97				Mantel-Haenszel 카이제곱	1	70.7645	<.0001
comor_op	220073	219829	97.61	244	96.06				파이 계수		0.0184
0									우발성 계수		0.0184
1	5385	5375	2.39	10	3.94				크래머의 V		0.0184
comor_copd	224666	224415	99.65	251	98.82				표본 크기 = 225458
0									테이블 area * long_covid_yn
1	792	789	0.35	3	1.18						long_covid_yn		합계
comor_dm	222494	222245	98.69	249	98.03						0	1
0									area		71122	112	71234
1	2964	2959	1.31	5	1.97				1	빈도
comor_sp	224378	224124	99.52	254	100					기대값	71154	80.252
0									2	빈도	39235	27	39262
1	1080	1080	0.48	-	-					기대값	39218	44.232
comor_dd	219237	218988	97.24	249	98.03				3	빈도	113162	112	113274
0										기대값	113146	127.61
1	6221	6216	2.76	5	1.97				4	빈도	1685	3	1688
comor_ad	218762	218518	97.03	244	96.06					기대값	1686.1	1.9017
0											225204	254	225458
1	6696	6686	2.97	10	3.94				합계	빈도
comor_hl	190680	190507	84.59	173	68.11				area * long_covid_yn 테이블에 대한 통계량
0									통계량	자유도	값	Prob
1	34778	34697	15.41	81	31.89				카이제곱	3	21.8426	<.0001
comor_htn	192921	192738	85.58	183	72.05				우도비 카이제곱	3	21.5353	<.0001
0									Mantel-Haenszel 카이제곱	1	9.9539	0.0016
1	32537	32466	14.42	71	27.95				파이 계수		0.0098
comor_cv	218385	218153	96.87	232	91.34				우발성 계수		0.0098
0									크래머의 V		0.0098
1	7073	7051	3.13	22	8.66				표본 크기 = 225458
comor_rf	224148	223899	99.42	249	98.03				테이블 drug_nsaid_1 * long_covid_yn
0											long_covid_yn		합계
1	1310	1305	0.58	5	1.97						0	1
comor_cld	212780	212563	94.39	217	85.43				drug_nsaid_1		217615	234	217849
0									0	빈도
1	12678	12641	5.61	37	14.57					기대값	217604	245.43
comor_cbv	221082	220841	98.06	241	94.88				1	빈도	7589	20	7609
0										기대값	7600.4	8.5723
1	4376	4363	1.94	13	5.12						225204	254	225458
comor_am	220934	220699	98	235	92.52				합계	빈도
0									drug_nsaid_1 * long_covid_yn 테이블에 대한 통계량
1	4524	4505	2	19	7.48				통계량	자유도	값	Prob
comor_sd	218015	217783	96.7	232	91.34				카이제곱	1	15.7843	<.0001
0									우도비 카이제곱	1	11.5909	0.0007
1	7443	7421	3.3	22	8.66				연속성 수정 카이제곱	1	14.4333	0.0001
comor_td	216999	216765	96.25	234	92.13				Mantel-Haenszel 카이제곱	1	15.7842	<.0001
0									파이 계수		0.0084
1	8459	8439	3.75	20	7.87				우발성 계수		0.0084
covid_ym	5	5	0	-	-				크래머의 V		0.0084
202003									Fisher의 정확 검정
202004	100	100	0.04	-	-				(1,1) 셀 빈도(F)	217615
202005	107	107	0.05	-	-				하단측 p값 Pr <= F	0.9998
202006	108	108	0.05	-	-				상단측 p값 Pr >= F	0.0005
202007	76	76	0.03	-	-
202008	102	102	0.05	-	-				테이블 확률 (P)	0.0003
202009	76	76	0.03	-	-				양측 p값 Pr <= P	0.0006
202010	1682	1678	0.75	4	1.57				표본 크기 = 225458
202011	6371	6353	2.82	18	7.09				테이블 drug_acet_1 * long_covid_yn
202012	20439	20407	9.06	32	12.6						long_covid_yn		합계
202101	13731	13706	6.09	25	9.84						0	1
202102	8960	8942	3.97	18	7.09				drug_acet_1		206576	209	206785
202103	10692	10676	4.74	16	6.3				0	빈도
202104	15558	15539	6.9	19	7.48					기대값	206552	232.96
202105	14413	14384	6.39	29	11.42				1	빈도	18628	45	18673
202106	13188	13169	5.85	19	7.48					기대값	18652	21.037
202107	33099	33060	14.68	39	15.35						225204	254	225458
202108	42084	42060	18.68	24	9.45				합계	빈도
202109	42147	42136	18.71	11	4.33				drug_acet_1 * long_covid_yn 테이블에 대한 통계량
202110	2520	2520	1.12	-	-				통계량	자유도	값	Prob
									카이제곱	1	29.7947	<.0001
									우도비 카이제곱	1	23.096	<.0001
									연속성 수정 카이제곱	1	28.5643	<.0001
									Mantel-Haenszel 카이제곱	1	29.7946	<.0001
									파이 계수		0.0115
									우발성 계수		0.0115
									크래머의 V		0.0115
									Fisher의 정확 검정
									(1,1) 셀 빈도(F)	206576
									하단측 p값 Pr <= F	1
									상단측 p값 Pr >= F	<.0001
									테이블 확률 (P)	<.0001
									양측 p값 Pr <= P	<.0001
									표본 크기 = 225458
									테이블 drug_antiviral_1 * long_covid_yn
											long_covid_yn		합계
											0	1
									drug_antiviral_1		223246	239	223485
									0	빈도
										기대값	223233	251.78
									1	빈도	1958	15	1973
										기대값	1970.8	2.2228
											225204	254	225458
									합계	빈도
									drug_antiviral_1 * long_covid_yn 테이블에 대한 통계량
									통계량	자유도	값	Prob
									카이제곱	1	74.1797	<.0001
									우도비 카이제곱	1	32.4678	<.0001
									연속성 수정 카이제곱	1	68.4876	<.0001
									Mantel-Haenszel 카이제곱	1	74.1793	<.0001
									파이 계수		0.0181
									우발성 계수		0.0181
									크래머의 V		0.0181
									WARNING: 25%개의 셀이 5보다 적은 기대빈도를 가지고 있습니다.
									카이제곱 검정은 올바르지 않을 수 있습니다.
									Fisher의 정확 검정
									(1,1) 셀 빈도(F)	223246
									하단측 p값 Pr <= F	1
									상단측 p값 Pr >= F	<.0001
									테이블 확률 (P)	<.0001
									양측 p값 Pr <= P	<.0001
									표본 크기 = 225458
									테이블 drug_steroid_1 * long_covid_yn
											long_covid_yn		합계
											0	1
									drug_steroid_1		225204	254	225458
									0	빈도
										기대값	225204	254
											225204	254	225458
									합계	빈도
									테이블 drug_insurKM_1 * long_covid_yn
											long_covid_yn		합계
											0	1
									drug_insurKM_1		225204	254	225458
									0	빈도
										기대값	225204	254
											225204	254	225458
									합계	빈도
									테이블 drug_nsaid_2 * long_covid_yn
											long_covid_yn		합계
											0	1
									drug_nsaid_2		157060	171	157231
									0	빈도
										기대값	157054	177.14
									1	빈도	68144	83	68227
										기대값	68150	76.864
											225204	254	225458
									합계	빈도
									drug_nsaid_2 * long_covid_yn 테이블에 대한 통계량
									통계량	자유도	값	Prob
									카이제곱	1	0.7031	0.4017
									우도비 카이제곱	1	0.6931	0.4051
									연속성 수정 카이제곱	1	0.5932	0.4412
									Mantel-Haenszel 카이제곱	1	0.7031	0.4017
									파이 계수		0.0018
									우발성 계수		0.0018
									크래머의 V		0.0018
									Fisher의 정확 검정
									(1,1) 셀 빈도(F)	157060
									하단측 p값 Pr <= F	0.8182
									상단측 p값 Pr >= F	0.2195
									테이블 확률 (P)	0.0377
									양측 p값 Pr <= P	0.4124
									표본 크기 = 225458
									테이블 drug_acet_2 * long_covid_yn
											long_covid_yn		합계
											0	1
									drug_acet_2		167465	168	167633
									0	빈도
										기대값	167444	188.85
									1	빈도	57739	86	57825
										기대값	57760	65.145
											225204	254	225458
									합계	빈도
									drug_acet_2 * long_covid_yn 테이블에 대한 통계량
									통계량	자유도	값	Prob
									카이제곱	1	8.9891	0.0027
									우도비 카이제곱	1	8.4624	0.0036
									연속성 수정 카이제곱	1	8.5632	0.0034
									Mantel-Haenszel 카이제곱	1	8.9891	0.0027
									파이 계수		0.0063
									우발성 계수		0.0063
									크래머의 V		0.0063
									Fisher의 정확 검정
									(1,1) 셀 빈도(F)	167465
									하단측 p값 Pr <= F	0.9986
									상단측 p값 Pr >= F	0.0022
									테이블 확률 (P)	0.0008
									양측 p값 Pr <= P	0.0039
									표본 크기 = 225458
									테이블 drug_antiviral_2 * long_covid_yn
											long_covid_yn		합계
											0	1
									drug_antiviral_2		223011	239	223250
									0	빈도
										기대값	222998	251.51
									1	빈도	2193	15	2208
										기대값	2205.5	2.4875
											225204	254	225458
									합계	빈도
									drug_antiviral_2 * long_covid_yn 테이블에 대한 통계량
									통계량	자유도	값	Prob
									카이제곱	1	63.6331	<.0001
									우도비 카이제곱	1	29.5828	<.0001
									연속성 수정 카이제곱	1	58.6492	<.0001
									Mantel-Haenszel 카이제곱	1	63.6328	<.0001
									파이 계수		0.0168
									우발성 계수		0.0168
									크래머의 V		0.0168
									WARNING: 25%개의 셀이 5보다 적은 기대빈도를 가지고 있습니다.
									카이제곱 검정은 올바르지 않을 수 있습니다.
									Fisher의 정확 검정
									(1,1) 셀 빈도(F)	223011
									하단측 p값 Pr <= F	1
									상단측 p값 Pr >= F	<.0001
									테이블 확률 (P)	<.0001
									양측 p값 Pr <= P	<.0001
									표본 크기 = 225458
									테이블 drug_steroid_2 * long_covid_yn
											long_covid_yn		합계
											0	1
									drug_steroid_2		225204	254	225458
									0	빈도
										기대값	225204	254
											225204	254	225458
									합계	빈도
									테이블 drug_insurKM_2 * long_covid_yn
											long_covid_yn		합계
											0	1
									drug_insurKM_2		225204	254	225458
									0	빈도
										기대값	225204	254
											225204	254	225458
									합계	빈도
									테이블 drug_nsaid_3 * long_covid_yn
											long_covid_yn		합계
											0	1
									drug_nsaid_3		159926	183	160109
									0	빈도
										기대값	159929	180.38
									1	빈도	65278	71	65349
										기대값	65275	73.622
											225204	254	225458
									합계	빈도
									drug_nsaid_3 * long_covid_yn 테이블에 대한 통계량
									통계량	자유도	값	Prob
									카이제곱	1	0.1316	0.7167
									우도비 카이제곱	1	0.1326	0.7158
									연속성 수정 카이제곱	1	0.0862	0.769
									Mantel-Haenszel 카이제곱	1	0.1316	0.7167
									파이 계수		-0.0008
									우발성 계수		0.0008
									크래머의 V		-0.0008
									Fisher의 정확 검정
									(1,1) 셀 빈도(F)	159926
									하단측 p값 Pr <= F	0.388
									상단측 p값 Pr >= F	0.6642
									테이블 확률 (P)	0.0522
									양측 p값 Pr <= P	0.782
									표본 크기 = 225458
									테이블 drug_acet_3 * long_covid_yn
											long_covid_yn		합계
											0	1
									drug_acet_3		179879	204	180083
									0	빈도
										기대값	179880	202.88
									1	빈도	45325	50	45375
										기대값	45324	51.119
											225204	254	225458
									합계	빈도
									drug_acet_3 * long_covid_yn 테이블에 대한 통계량
									통계량	자유도	값	Prob
									카이제곱	1	0.0307	0.8609
									우도비 카이제곱	1	0.0309	0.8605
									연속성 수정 카이제곱	1	0.0094	0.9228
									Mantel-Haenszel 카이제곱	1	0.0307	0.8609
									파이 계수		-0.0004
									우발성 계수		0.0004
									크래머의 V		-0.0004
									Fisher의 정확 검정
									(1,1) 셀 빈도(F)	179879
									하단측 p값 Pr <= F	0.4675
									상단측 p값 Pr >= F	0.5944
									테이블 확률 (P)	0.0619
									양측 p값 Pr <= P	0.9376
									표본 크기 = 225458
									테이블 drug_antiviral_3 * long_covid_yn
											long_covid_yn		합계
											0	1
									drug_antiviral_3		224930	254	225184
									0	빈도
										기대값	224930	253.69
									1	빈도	274	0	274
										기대값	273.69	0.3087
											225204	254	225458
									합계	빈도
									drug_antiviral_3 * long_covid_yn 테이블에 대한 통계량
									통계량	자유도	값	Prob
									카이제곱	1	0.3094	0.578
									우도비 카이제곱	1	0.6181	0.4318
									연속성 수정 카이제곱	1	0	1
									Mantel-Haenszel 카이제곱	1	0.3094	0.578
									파이 계수		-0.0012
									우발성 계수		0.0012
									크래머의 V		-0.0012
									WARNING: 25%개의 셀이 5보다 적은 기대빈도를 가지고 있습니다.
									카이제곱 검정은 올바르지 않을 수 있습니다.
									Fisher의 정확 검정
									(1,1) 셀 빈도(F)	224930
									하단측 p값 Pr <= F	0.7341
									상단측 p값 Pr >= F	1
									테이블 확률 (P)	0.7341
									양측 p값 Pr <= P	1
									표본 크기 = 225458
									테이블 drug_steroid_3 * long_covid_yn
											long_covid_yn		합계
											0	1
									drug_steroid_3		225204	254	225458
									0	빈도
										기대값	225204	254
											225204	254	225458
									합계	빈도
									테이블 drug_insurKM_3 * long_covid_yn
											long_covid_yn		합계
											0	1
									drug_insurKM_3		225204	254	225458
									0	빈도
										기대값	225204	254
											225204	254	225458
									합계	빈도
									테이블 comor_db * long_covid_yn
											long_covid_yn		합계
											0	1
									comor_db		206571	203	206774
									0	빈도
										기대값	206541	232.95
									1	빈도	18633	51	18684
										기대값	18663	21.049
											225204	254	225458
									합계	빈도
									comor_db * long_covid_yn 테이블에 대한 통계량
									통계량	자유도	값	Prob
									카이제곱	1	46.5195	<.0001
									우도비 카이제곱	1	34.4441	<.0001
									연속성 수정 카이제곱	1	44.9792	<.0001
									Mantel-Haenszel 카이제곱	1	46.5193	<.0001
									파이 계수		0.0144
									우발성 계수		0.0144
									크래머의 V		0.0144
									Fisher의 정확 검정
									(1,1) 셀 빈도(F)	206571
									하단측 p값 Pr <= F	1
									상단측 p값 Pr >= F	<.0001
									테이블 확률 (P)	<.0001
									양측 p값 Pr <= P	<.0001
									표본 크기 = 225458
									테이블 comor_cbp * long_covid_yn
											long_covid_yn		합계
											0	1
									comor_cbp		201222	219	201441
									0	빈도
										기대값	201214	226.94
									1	빈도	23982	35	24017
										기대값	23990	27.057
											225204	254	225458
									합계	빈도
									comor_cbp * long_covid_yn 테이블에 대한 통계량
									통계량	자유도	값	Prob
									카이제곱	1	2.6124	0.106
									우도비 카이제곱	1	2.4161	0.1201
									연속성 수정 카이제곱	1	2.2938	0.1299
									Mantel-Haenszel 카이제곱	1	2.6124	0.106
									파이 계수		0.0034
									우발성 계수		0.0034
									크래머의 V		0.0034
									Fisher의 정확 검정
									(1,1) 셀 빈도(F)	201222
									하단측 p값 Pr <= F	0.9529
									상단측 p값 Pr >= F	0.0688
									테이블 확률 (P)	0.0217
									양측 p값 Pr <= P	0.1257
									표본 크기 = 225458
									테이블 comor_oa * long_covid_yn
											long_covid_yn		합계
											0	1
									comor_oa		210585	222	210807
									0	빈도
										기대값	210570	237.49
									1	빈도	14619	32	14651
										기대값	14634	16.506
											225204	254	225458
									합계	빈도
									comor_oa * long_covid_yn 테이블에 대한 통계량
									통계량	자유도	값	Prob
									카이제곱	1	15.5731	<.0001
									우도비 카이제곱	1	12.4324	0.0004
									연속성 수정 카이제곱	1	14.5843	0.0001
									Mantel-Haenszel 카이제곱	1	15.5731	<.0001
									파이 계수		0.0083
									우발성 계수		0.0083
									크래머의 V		0.0083
									Fisher의 정확 검정
									(1,1) 셀 빈도(F)	210585
									하단측 p값 Pr <= F	0.9999
									상단측 p값 Pr >= F	0.0003
									테이블 확률 (P)	0.0002
									양측 p값 Pr <= P	0.0003
									표본 크기 = 225458
									테이블 comor_rm * long_covid_yn
											long_covid_yn		합계
											0	1
									comor_rm		223608	249	223857
									0	빈도
										기대값	223605	252.2
									1	빈도	1596	5	1601
										기대값	1599.2	1.8037
											225204	254	225458
									합계	빈도
									comor_rm * long_covid_yn 테이블에 대한 통계량
									통계량	자유도	값	Prob
									카이제곱	1	5.7112	0.0169
									우도비 카이제곱	1	3.8506	0.0497
									연속성 수정 카이제곱	1	4.0641	0.0438
									Mantel-Haenszel 카이제곱	1	5.7112	0.0169
									파이 계수		0.005
									우발성 계수		0.005
									크래머의 V		0.005
									WARNING: 25%개의 셀이 5보다 적은 기대빈도를 가지고 있습니다.
									카이제곱 검정은 올바르지 않을 수 있습니다.
									Fisher의 정확 검정
									(1,1) 셀 빈도(F)	223608
									하단측 p값 Pr <= F	0.9899
									상단측 p값 Pr >= F	0.036
									테이블 확률 (P)	0.0259
									양측 p값 Pr <= P	0.036
									표본 크기 = 225458
									테이블 comor_op * long_covid_yn
											long_covid_yn		합계
											0	1
									comor_op		219829	244	220073
									0	빈도
										기대값	219825	247.93
									1	빈도	5375	10	5385
										기대값	5378.9	6.0667
											225204	254	225458
									합계	빈도
									comor_op * long_covid_yn 테이블에 대한 통계량
									통계량	자유도	값	Prob
									카이제곱	1	2.6154	0.1058
									우도비 카이제곱	1	2.1945	0.1385
									연속성 수정 카이제곱	1	1.9928	0.1581
									Mantel-Haenszel 카이제곱	1	2.6154	0.1058
									파이 계수		0.0034
									우발성 계수		0.0034
									크래머의 V		0.0034
									Fisher의 정확 검정
									(1,1) 셀 빈도(F)	219829
									하단측 p값 Pr <= F	0.9567
									상단측 p값 Pr >= F	0.086
									테이블 확률 (P)	0.0426
									양측 p값 Pr <= P	0.1428
									표본 크기 = 225458
									테이블 comor_copd * long_covid_yn
											long_covid_yn		합계
											0	1
									comor_copd		224415	251	224666
									0	빈도
										기대값	224413	253.11
									1	빈도	789	3	792
										기대값	791.11	0.8923
											225204	254	225458
									합계	빈도
									comor_copd * long_covid_yn 테이블에 대한 통계량
									통계량	자유도	값	Prob
									카이제곱	1	5.0022	0.0253
									우도비 카이제곱	1	3.0834	0.0791
									연속성 수정 카이제곱	1	2.9104	0.088
									Mantel-Haenszel 카이제곱	1	5.0021	0.0253
									파이 계수		0.0047
									우발성 계수		0.0047
									크래머의 V		0.0047
									WARNING: 25%개의 셀이 5보다 적은 기대빈도를 가지고 있습니다.
									카이제곱 검정은 올바르지 않을 수 있습니다.
									Fisher의 정확 검정
									(1,1) 셀 빈도(F)	224415
									하단측 p값 Pr <= F	0.9872
									상단측 p값 Pr >= F	0.0612
									테이블 확률 (P)	0.0483
									양측 p값 Pr <= P	0.0612
									표본 크기 = 225458
									테이블 comor_dm * long_covid_yn
											long_covid_yn		합계
											0	1
									comor_dm		222245	249	222494
									0	빈도
										기대값	222243	250.66
									1	빈도	2959	5	2964
										기대값	2960.7	3.3392
											225204	254	225458
									합계	빈도
									comor_dm * long_covid_yn 테이블에 대한 통계량
									통계량	자유도	값	Prob
									카이제곱	1	0.8379	0.36
									우도비 카이제곱	1	0.7274	0.3937
									연속성 수정 카이제곱	1	0.4093	0.5223
									Mantel-Haenszel 카이제곱	1	0.8379	0.36
									파이 계수		0.0019
									우발성 계수		0.0019
									크래머의 V		0.0019
									WARNING: 25%개의 셀이 5보다 적은 기대빈도를 가지고 있습니다.
									카이제곱 검정은 올바르지 않을 수 있습니다.
									Fisher의 정확 검정
									(1,1) 셀 빈도(F)	222245
									하단측 p값 Pr <= F	0.8796
									상단측 p값 Pr >= F	0.2437
									테이블 확률 (P)	0.1233
									양측 p값 Pr <= P	0.3956
									표본 크기 = 225458
									테이블 comor_sp * long_covid_yn
											long_covid_yn		합계
											0	1
									comor_sp		224124	254	224378
									0	빈도
										기대값	224125	252.78
									1	빈도	1080	0	1080
										기대값	1078.8	1.2167
											225204	254	225458
									합계	빈도
									comor_sp * long_covid_yn 테이블에 대한 통계량
									통계량	자유도	값	Prob
									카이제곱	1	1.224	0.2686
									우도비 카이제곱	1	2.4407	0.1182
									연속성 수정 카이제곱	1	0.4247	0.5146
									Mantel-Haenszel 카이제곱	1	1.224	0.2686
									파이 계수		-0.0023
									우발성 계수		0.0023
									크래머의 V		-0.0023
									WARNING: 25%개의 셀이 5보다 적은 기대빈도를 가지고 있습니다.
									카이제곱 검정은 올바르지 않을 수 있습니다.
									Fisher의 정확 검정
									(1,1) 셀 빈도(F)	224124
									하단측 p값 Pr <= F	0.2951
									상단측 p값 Pr >= F	1
									테이블 확률 (P)	0.2951
									양측 p값 Pr <= P	0.6388
									표본 크기 = 225458
									테이블 comor_dd * long_covid_yn
											long_covid_yn		합계
											0	1
									comor_dd		218988	249	219237
									0	빈도
										기대값	218990	246.99
									1	빈도	6216	5	6221
										기대값	6214	7.0086
											225204	254	225458
									합계	빈도
									comor_dd * long_covid_yn 테이블에 대한 통계량
									통계량	자유도	값	Prob
									카이제곱	1	0.5926	0.4414
									우도비 카이제곱	1	0.6571	0.4176
									연속성 수정 카이제곱	1	0.3343	0.5631
									Mantel-Haenszel 카이제곱	1	0.5926	0.4414
									파이 계수		-0.0016
									우발성 계수		0.0016
									크래머의 V		-0.0016
									Fisher의 정확 검정
									(1,1) 셀 빈도(F)	218988
									하단측 p값 Pr <= F	0.2959
									상단측 p값 Pr >= F	0.8318
									테이블 확률 (P)	0.1276
									양측 p값 Pr <= P	0.566
									표본 크기 = 225458
									테이블 comor_ad * long_covid_yn
											long_covid_yn		합계
											0	1
									comor_ad		218518	244	218762
									0	빈도
										기대값	218516	246.46
									1	빈도	6686	10	6696
										기대값	6688.5	7.5437
											225204	254	225458
									합계	빈도
									comor_ad * long_covid_yn 테이블에 대한 통계량
									통계량	자유도	값	Prob
									카이제곱	1	0.8252	0.3637
									우도비 카이제곱	1	0.7503	0.3864
									연속성 수정 카이제곱	1	0.5235	0.4694
									Mantel-Haenszel 카이제곱	1	0.8252	0.3637
									파이 계수		0.0019
									우발성 계수		0.0019
									크래머의 V		0.0019
									Fisher의 정확 검정
									(1,1) 셀 빈도(F)	218518
									하단측 p값 Pr <= F	0.8618
									상단측 p값 Pr >= F	0.226
									테이블 확률 (P)	0.0878
									양측 p값 Pr <= P	0.3509
									표본 크기 = 225458
									테이블 comor_hl * long_covid_yn
											long_covid_yn		합계
											0	1
									comor_hl		190507	173	190680
									0	빈도
										기대값	190465	214.82
									1	빈도	34697	81	34778
										기대값	34739	39.181
											225204	254	225458
									합계	빈도
									comor_hl * long_covid_yn 테이블에 대한 통계량
									통계량	자유도	값	Prob
									카이제곱	1	52.836	<.0001
									우도비 카이제곱	1	42.8034	<.0001
									연속성 수정 카이제곱	1	51.5801	<.0001
									Mantel-Haenszel 카이제곱	1	52.8358	<.0001
									파이 계수		0.0153
									우발성 계수		0.0153
									크래머의 V		0.0153
									Fisher의 정확 검정
									(1,1) 셀 빈도(F)	190507
									하단측 p값 Pr <= F	1
									상단측 p값 Pr >= F	<.0001
									테이블 확률 (P)	<.0001
									양측 p값 Pr <= P	<.0001
									표본 크기 = 225458
									테이블 comor_htn * long_covid_yn
											long_covid_yn		합계
											0	1
									comor_htn		192738	183	192921
									0	빈도
										기대값	192704	217.34
									1	빈도	32466	71	32537
										기대값	32500	36.656
											225204	254	225458
									합계	빈도
									comor_htn * long_covid_yn 테이블에 대한 통계량
									통계량	자유도	값	Prob
									카이제곱	1	37.647	<.0001
									우도비 카이제곱	1	30.9687	<.0001
									연속성 수정 카이제곱	1	36.5588	<.0001
									Mantel-Haenszel 카이제곱	1	37.6469	<.0001
									파이 계수		0.0129
									우발성 계수		0.0129
									크래머의 V		0.0129
									Fisher의 정확 검정
									(1,1) 셀 빈도(F)	192738
									하단측 p값 Pr <= F	1
									상단측 p값 Pr >= F	<.0001
									테이블 확률 (P)	<.0001
									양측 p값 Pr <= P	<.0001
									표본 크기 = 225458
									테이블 comor_cv * long_covid_yn
											long_covid_yn		합계
											0	1
									comor_cv		218153	232	218385
									0	빈도
										기대값	218139	246.03
									1	빈도	7051	22	7073
										기대값	7065	7.9684
											225204	254	225458
									합계	빈도
									comor_cv * long_covid_yn 테이블에 대한 통계량
									통계량	자유도	값	Prob
									카이제곱	1	25.5373	<.0001
									우도비 카이제곱	1	17.466	<.0001
									연속성 수정 카이제곱	1	23.7497	<.0001
									Mantel-Haenszel 카이제곱	1	25.5372	<.0001
									파이 계수		0.0106
									우발성 계수		0.0106
									크래머의 V		0.0106
									Fisher의 정확 검정
									(1,1) 셀 빈도(F)	218153
									하단측 p값 Pr <= F	1
									상단측 p값 Pr >= F	<.0001
									테이블 확률 (P)	<.0001
									양측 p값 Pr <= P	<.0001
									표본 크기 = 225458
									테이블 comor_rf * long_covid_yn
											long_covid_yn		합계
											0	1
									comor_rf		223899	249	224148
									0	빈도
										기대값	223895	252.52
									1	빈도	1305	5	1310
										기대값	1308.5	1.4758
											225204	254	225458
									합계	빈도
									comor_rf * long_covid_yn 테이블에 대한 통계량
									통계량	자유도	값	Prob
									카이제곱	1	8.4741	0.0036
									우도비 카이제곱	1	5.2128	0.0224
									연속성 수정 카이제곱	1	6.2401	0.0125
									Mantel-Haenszel 카이제곱	1	8.474	0.0036
									파이 계수		0.0061
									우발성 계수		0.0061
									크래머의 V		0.0061
									WARNING: 25%개의 셀이 5보다 적은 기대빈도를 가지고 있습니다.
									카이제곱 검정은 올바르지 않을 수 있습니다.
									Fisher의 정확 검정
									(1,1) 셀 빈도(F)	223899
									하단측 p값 Pr <= F	0.996
									상단측 p값 Pr >= F	0.0171
									테이블 확률 (P)	0.0131
									양측 p값 Pr <= P	0.0171
									표본 크기 = 225458
									테이블 comor_cld * long_covid_yn
											long_covid_yn		합계
											0	1
									comor_cld		212563	217	212780
									0	빈도
										기대값	212540	239.72
									1	빈도	12641	37	12678
										기대값	12664	14.283
											225204	254	225458
									합계	빈도
									comor_cld * long_covid_yn 테이블에 대한 통계량
									통계량	자유도	값	Prob
									카이제곱	1	38.3273	<.0001
									우도비 카이제곱	1	27.2702	<.0001
									연속성 수정 카이제곱	1	36.6587	<.0001
									Mantel-Haenszel 카이제곱	1	38.3271	<.0001
									파이 계수		0.013
									우발성 계수		0.013
									크래머의 V		0.013
									Fisher의 정확 검정
									(1,1) 셀 빈도(F)	212563
									하단측 p값 Pr <= F	1
									상단측 p값 Pr >= F	<.0001
									테이블 확률 (P)	<.0001
									양측 p값 Pr <= P	<.0001
									표본 크기 = 225458
									테이블 comor_cbv * long_covid_yn
											long_covid_yn		합계
											0	1
									comor_cbv		220841	241	221082
									0	빈도
										기대값	220833	249.07
									1	빈도	4363	13	4376
										기대값	4371.1	4.93
											225204	254	225458
									합계	빈도
									comor_cbv * long_covid_yn 테이블에 대한 통계량
									통계량	자유도	값	Prob
									카이제곱	1	13.4867	0.0002
									우도비 카이제곱	1	9.3495	0.0022
									연속성 수정 카이제곱	1	11.8673	0.0006
									Mantel-Haenszel 카이제곱	1	13.4866	0.0002
									파이 계수		0.0077
									우발성 계수		0.0077
									크래머의 V		0.0077
									WARNING: 25%개의 셀이 5보다 적은 기대빈도를 가지고 있습니다.
									카이제곱 검정은 올바르지 않을 수 있습니다.
									Fisher의 정확 검정
									(1,1) 셀 빈도(F)	220841
									하단측 p값 Pr <= F	0.9995
									상단측 p값 Pr >= F	0.0016
									테이블 확률 (P)	0.0011
									양측 p값 Pr <= P	0.0016
									표본 크기 = 225458
									테이블 comor_am * long_covid_yn
											long_covid_yn		합계
											0	1
									comor_am		220699	235	220934
									0	빈도
										기대값	220685	248.9
									1	빈도	4505	19	4524
										기대값	4518.9	5.0967
											225204	254	225458
									합계	빈도
									comor_am * long_covid_yn 테이블에 대한 통계량
									통계량	자유도	값	Prob
									카이제곱	1	38.7469	<.0001
									우도비 카이제곱	1	23.0306	<.0001
									연속성 수정 카이제곱	1	36.0101	<.0001
									Mantel-Haenszel 카이제곱	1	38.7467	<.0001
									파이 계수		0.0131
									우발성 계수		0.0131
									크래머의 V		0.0131
									Fisher의 정확 검정
									(1,1) 셀 빈도(F)	220699
									하단측 p값 Pr <= F	1
									상단측 p값 Pr >= F	<.0001
									테이블 확률 (P)	<.0001
									양측 p값 Pr <= P	<.0001
									표본 크기 = 225458
									테이블 comor_sd * long_covid_yn
											long_covid_yn		합계
											0	1
									comor_sd		217783	232	218015
									0	빈도
										기대값	217769	245.61
									1	빈도	7421	22	7443
										기대값	7434.6	8.3853
											225204	254	225458
									합계	빈도
									comor_sd * long_covid_yn 테이블에 대한 통계량
									통계량	자유도	값	Prob
									카이제곱	1	22.8861	<.0001
									우도비 카이제곱	1	16.0063	<.0001
									연속성 수정 카이제곱	1	21.236	<.0001
									Mantel-Haenszel 카이제곱	1	22.886	<.0001
									파이 계수		0.0101
									우발성 계수		0.0101
									크래머의 V		0.0101
									Fisher의 정확 검정
									(1,1) 셀 빈도(F)	217783
									하단측 p값 Pr <= F	1
									상단측 p값 Pr >= F	<.0001
									테이블 확률 (P)	<.0001
									양측 p값 Pr <= P	<.0001
									표본 크기 = 225458
									테이블 comor_td * long_covid_yn
											long_covid_yn		합계
											0	1
									comor_td		216765	234	216999
									0	빈도
										기대값	216755	244.47
									1	빈도	8439	20	8459
										기대값	8449.5	9.5299
											225204	254	225458
									합계	빈도
									comor_td * long_covid_yn 테이블에 대한 통계량
									통계량	자유도	값	Prob
									카이제곱	1	11.965	0.0005
									우도비 카이제곱	1	9.1802	0.0024
									연속성 수정 카이제곱	1	10.8496	0.001
									Mantel-Haenszel 카이제곱	1	11.965	0.0005
									파이 계수		0.0073
									우발성 계수		0.0073
									크래머의 V		0.0073
									Fisher의 정확 검정
									(1,1) 셀 빈도(F)	216765
									하단측 p값 Pr <= F	0.9993
									상단측 p값 Pr >= F	0.0016
									테이블 확률 (P)	0.0009
									양측 p값 Pr <= P	0.0023
									표본 크기 = 225458
									테이블 covid_ym * long_covid_yn
											long_covid_yn		합계
											0	1
									covid_ym		5	0	5
									202003	빈도
										기대값	4.9944	0.0056
									202004	빈도	100	0	100
										기대값	99.887	0.1127
									202005	빈도	107	0	107
										기대값	106.88	0.1205
									202006	빈도	108	0	108
										기대값	107.88	0.1217
									202007	빈도	76	0	76
										기대값	75.914	0.0856
									202008	빈도	102	0	102
										기대값	101.89	0.1149
									202009	빈도	76	0	76
										기대값	75.914	0.0856
									202010	빈도	1678	4	1682
										기대값	1680.1	1.8949
									202011	빈도	6353	18	6371
										기대값	6363.8	7.1775
									202012	빈도	20407	32	20439
										기대값	20416	23.026
									202101	빈도	13706	25	13731
										기대값	13716	15.469
									202102	빈도	8942	18	8960
										기대값	8949.9	10.094
									202103	빈도	10676	16	10692
										기대값	10680	12.046
									202104	빈도	15539	19	15558
										기대값	15540	17.528
									202105	빈도	14384	29	14413
										기대값	14397	16.238
									202106	빈도	13169	19	13188
										기대값	13173	14.858
									202107	빈도	33060	39	33099
										기대값	33062	37.289
									202108	빈도	42060	24	42084
										기대값	42037	47.412
									202109	빈도	42136	11	42147
										기대값	42100	47.483
									202110	빈도	2520	0	2520
										기대값	2517.2	2.839
											225204	254	225458
									합계	빈도
									covid_ym * long_covid_yn 테이블에 대한 통계량
									통계량	자유도	값	Prob
									카이제곱	19	90.0824	<.0001
									우도비 카이제곱	19	98.8412	<.0001
									Mantel-Haenszel 카이제곱	1	61.294	<.0001
									파이 계수		0.02
									우발성 계수		0.02
									크래머의 V		0.02
									WARNING: 25%개의 셀이 5보다 적은 기대빈도를 가지고 있습니다.
									카이제곱 검정은 올바르지 않을 수 있습니다.
									표본 크기 = 225458
									Table									Statistic	DF	Value	Prob
									SEX_TYPE * long_covid_yn 테이블									카이제곱	1	1.0087	0.3152
									age_group * long_covid_yn 테이블									카이제곱	6	140.59	<.0001
									CCI_group * long_covid_yn 테이블									카이제곱	3	76.4105	<.0001
									area * long_covid_yn 테이블									카이제곱	3	21.8426	<.0001
									drug_nsaid_1 * long_covid_yn 테이블									카이제곱	1	15.7843	<.0001
									drug_acet_1 * long_covid_yn 테이블									카이제곱	1	29.7947	<.0001
									drug_antiviral_1 * long_covid_yn 테이블									카이제곱	1	74.1797	<.0001
									drug_nsaid_2 * long_covid_yn 테이블									카이제곱	1	0.7031	0.4017
									drug_acet_2 * long_covid_yn 테이블									카이제곱	1	8.9891	0.0027
									drug_antiviral_2 * long_covid_yn 테이블									카이제곱	1	63.6331	<.0001
									drug_nsaid_3 * long_covid_yn 테이블									카이제곱	1	0.1316	0.7167
									drug_acet_3 * long_covid_yn 테이블									카이제곱	1	0.0307	0.8609
									drug_antiviral_3 * long_covid_yn 테이블									카이제곱	1	0.3094	0.578
									comor_db * long_covid_yn 테이블									카이제곱	1	46.5195	<.0001
									comor_cbp * long_covid_yn 테이블									카이제곱	1	2.6124	0.106
									comor_oa * long_covid_yn 테이블									카이제곱	1	15.5731	<.0001
									comor_rm * long_covid_yn 테이블									카이제곱	1	5.7112	0.0169
									comor_op * long_covid_yn 테이블									카이제곱	1	2.6154	0.1058
									comor_copd * long_covid_yn 테이블									카이제곱	1	5.0022	0.0253
									comor_dm * long_covid_yn 테이블									카이제곱	1	0.8379	0.36
									comor_sp * long_covid_yn 테이블									카이제곱	1	1.224	0.2686
									comor_dd * long_covid_yn 테이블									카이제곱	1	0.5926	0.4414
									comor_ad * long_covid_yn 테이블									카이제곱	1	0.8252	0.3637
									comor_hl * long_covid_yn 테이블									카이제곱	1	52.836	<.0001
									comor_htn * long_covid_yn 테이블									카이제곱	1	37.647	<.0001
									comor_cv * long_covid_yn 테이블									카이제곱	1	25.5373	<.0001
									comor_rf * long_covid_yn 테이블									카이제곱	1	8.4741	0.0036
									comor_cld * long_covid_yn 테이블									카이제곱	1	38.3273	<.0001
									comor_cbv * long_covid_yn 테이블									카이제곱	1	13.4867	0.0002
									comor_am * long_covid_yn 테이블									카이제곱	1	38.7469	<.0001
									comor_sd * long_covid_yn 테이블									카이제곱	1	22.8861	<.0001
									comor_td * long_covid_yn 테이블									카이제곱	1	11.965	0.0005
									covid_ym * long_covid_yn 테이블									카이제곱	19	90.0824	<.0001

## Sheet: pre_logistic
time 1													time2													time3
The LOGISTIC Procedure													The LOGISTIC Procedure													The LOGISTIC Procedure
Model Information													Model Information													Model Information
Data Set								A.EXPSR1					Data Set								A.EXPSR1					Data Set								A.EXPSR1
Response Variable								long_covid_yn					Response Variable								long_covid_yn					Response Variable								long_covid_yn
Number of Response Levels								2					Number of Response Levels								2					Number of Response Levels								2
Model								binary logit					Model								binary logit					Model								binary logit
Optimization Technique								Fisher's scoring					Optimization Technique								Fisher's scoring					Optimization Technique								Fisher's scoring
Number of Observations Read								225458					Number of Observations Read								225458					Number of Observations Read								225458
Number of Observations Used								225458					Number of Observations Used								225458					Number of Observations Used								225458
Response Profile													Response Profile													Response Profile
Ordered								long_covid_yn	Total				Ordered								long_covid_yn	Total				Ordered								long_covid_yn	Total
Value									Frequency				Value									Frequency				Value									Frequency
1								0	225204				1								0	225204				1								0	225204
2								1	254				2								1	254				2								1	254
Probability modeled is long_covid_yn=1.													Probability modeled is long_covid_yn=1.													Probability modeled is long_covid_yn=1.
Model Convergence Status													Model Convergence Status													Model Convergence Status
Convergence criterion (GCONV=1E-8) satisfied.													Convergence criterion (GCONV=1E-8) satisfied.													Convergence criterion (GCONV=1E-8) satisfied.
Model Fit Statistics													Model Fit Statistics													Model Fit Statistics
Criterion	Intercept Only	Intercept and Covariates											Criterion	Intercept Only	Intercept and Covariates											Criterion	Intercept Only	Intercept and Covariates
AIC	3958.3	3948.71											AIC	3958.3	3959.61											AIC	3958.3	3960.17
SC	3968.63	3969.36											SC	3968.63	3980.26											SC	3968.63	3980.82
-2 Log L	3956.300	3944.71											-2 Log L	3956.300	3955.61											-2 Log L	3956.300	3956.17
Testing Global Null Hypothesis: BETA=0													Testing Global Null Hypothesis: BETA=0													Testing Global Null Hypothesis: BETA=0
Test	Chi-Square	DF	Pr > ChiSq										Test	Chi-Square	DF	Pr > ChiSq										Test	Chi-Square	DF	Pr > ChiSq
Likelihood Ratio	11.5909	1	0.0007										Likelihood Ratio	0.6931	1	0.4051										Likelihood Ratio	0.1326	1	0.7158
Score	15.7843	1	<.0001										Score	0.7031	1	0.4017										Score	0.1316	1	0.7167
Wald	14.77	1	0.0001										Wald	0.7024	1	0.402										Wald	0.1316	1	0.7168
Analysis of Maximum Likelihood Estimates													Analysis of Maximum Likelihood Estimates													Analysis of Maximum Likelihood Estimates
Parameter	DF	Estimate	Standard	Wald	Pr > ChiSq								Parameter	DF	Estimate	Standard	Wald	Pr > ChiSq								Parameter	DF	Estimate	Standard	Wald	Pr > ChiSq
			Error	Chi-Square												Error	Chi-Square												Error	Chi-Square
Intercept	1	-6.8352	0.0654	10920.6	<.0001								Intercept	1	-6.8227	0.0765	7951.31	<.0001								Intercept	1	-6.773	0.074	8385.21	<.0001
drug_nsaid_1	1	0.8965	0.2333	14.77	0.0001								drug_nsaid_2	1	0.1122	0.1339	0.7024	0.402								drug_nsaid_3	1	-0.0507	0.1399	0.1316	0.7168
Odds Ratio Estimates													Odds Ratio Estimates													Odds Ratio Estimates
Effect	Point Estimate	95% Wald											Effect	Point Estimate	95% Wald											Effect	Point Estimate	95% Wald
		Confidence Limits													Confidence Limits													Confidence Limits
drug_nsaid_1	2.451	1.552	3.871										drug_nsaid_2	1.119	0.861	1.454										drug_nsaid_3	0.951	0.723	1.25
Association of Predicted Probabilities and Observed													Association of Predicted Probabilities and Observed													Association of Predicted Probabilities and Observed
Responses													Responses													Responses
Percent Concordant	7.6	Somers' D	0.045										Percent Concordant	22.8	Somers' D	0.024										Percent Concordant	20.9	Somers' D	0.01
Percent Discordant	3.1	Gamma	0.42										Percent Discordant	20.4	Gamma	0.056										Percent Discordant	19.9	Gamma	0.025
Percent Tied	89.3	Tau-a	0										Percent Tied	56.8	Tau-a	0										Percent Tied	59.3	Tau-a	0
Pairs	57201816	c	0.523										Pairs	57201816	c	0.512										Pairs	57201816	c	0.505
The LOGISTIC Procedure													The LOGISTIC Procedure													The LOGISTIC Procedure
Model Information													Model Information													Model Information
Data Set								A.EXPSR1					Data Set								A.EXPSR1					Data Set								A.EXPSR1
Response Variable								long_covid_yn					Response Variable								long_covid_yn					Response Variable								long_covid_yn
Number of Response Levels								2					Number of Response Levels								2					Number of Response Levels								2
Model								binary logit					Model								binary logit					Model								binary logit
Optimization Technique								Fisher's scoring					Optimization Technique								Fisher's scoring					Optimization Technique								Fisher's scoring
Number of Observations Read								225458					Number of Observations Read								225458					Number of Observations Read								225458
Number of Observations Used								225458					Number of Observations Used								225458					Number of Observations Used								225458
Response Profile													Response Profile													Response Profile
Ordered								long_covid_yn	Total				Ordered								long_covid_yn	Total				Ordered								long_covid_yn	Total
Value									Frequency				Value									Frequency				Value									Frequency
1								0	225204				1								0	225204				1								0	225204
2								1	254				2								1	254				2								1	254
Probability modeled is long_covid_yn=1.													Probability modeled is long_covid_yn=1.													Probability modeled is long_covid_yn=1.
Class Level Information													Class Level Information													Class Level Information
Class	Value	Design Variables											Class	Value	Design Variables											Class	Value	Design Variables
SEX_TYPE	1	-1											SEX_TYPE	1	-1											SEX_TYPE	1	-1
	2	1												2	1												2	1
age_group	1	-1	-1	-1	-1	-1	-1						age_group	1	-1	-1	-1	-1	-1	-1						age_group	1	-1	-1	-1	-1	-1	-1
	2	1	0	0	0	0	0							2	1	0	0	0	0	0							2	1	0	0	0	0	0
	3	0	1	0	0	0	0							3	0	1	0	0	0	0							3	0	1	0	0	0	0
	4	0	0	1	0	0	0							4	0	0	1	0	0	0							4	0	0	1	0	0	0
	5	0	0	0	1	0	0							5	0	0	0	1	0	0							5	0	0	0	1	0	0
	6	0	0	0	0	1	0							6	0	0	0	0	1	0							6	0	0	0	0	1	0
	7	0	0	0	0	0	1							7	0	0	0	0	0	1							7	0	0	0	0	0	1
Model Convergence Status													Model Convergence Status													Model Convergence Status
Convergence criterion (GCONV=1E-8) satisfied.													Convergence criterion (GCONV=1E-8) satisfied.													Convergence criterion (GCONV=1E-8) satisfied.
Model Fit Statistics													Model Fit Statistics													Model Fit Statistics
Criterion	Intercept Only	Intercept and Covariates											Criterion	Intercept Only	Intercept and Covariates											Criterion	Intercept Only	Intercept and Covariates
AIC	3958.3	3840.64											AIC	3958.3	3843.21											AIC	3958.3	3839.31
SC	3968.63	3933.57											SC	3968.63	3936.14											SC	3968.63	3932.24
-2 Log L	3956.300	3822.64											-2 Log L	3956.300	3825.21											-2 Log L	3956.300	3821.31
Testing Global Null Hypothesis: BETA=0													Testing Global Null Hypothesis: BETA=0													Testing Global Null Hypothesis: BETA=0
Test	Chi-Square	DF	Pr > ChiSq										Test	Chi-Square	DF	Pr > ChiSq										Test	Chi-Square	DF	Pr > ChiSq
Likelihood Ratio	133.661	8	<.0001										Likelihood Ratio	131.088	8	<.0001										Likelihood Ratio	134.989	8	<.0001
Score	147.359	8	<.0001										Score	142.14	8	<.0001										Score	146.215	8	<.0001
Wald	118.1	8	<.0001										Wald	113.886	8	<.0001										Wald	117.991	8	<.0001
Type 3 Analysis of Effects													Type 3 Analysis of Effects													Type 3 Analysis of Effects
Effect	DF	Wald	Pr > ChiSq										Effect	DF	Wald	Pr > ChiSq										Effect	DF	Wald	Pr > ChiSq
		Chi-Square													Chi-Square													Chi-Square
drug_nsaid_1	1	4.5732	0.0325										drug_nsaid_2	1	1.4078	0.2354										drug_nsaid_3	1	5.1188	0.0237
SEX_TYPE	1	0.03	0.8626										SEX_TYPE	1	0.0665	0.7965										SEX_TYPE	1	0.1167	0.7326
age_group	6	104.677	<.0001										age_group	6	112.604	<.0001										age_group	6	116.916	<.0001
Analysis of Maximum Likelihood Estimates													Analysis of Maximum Likelihood Estimates													Analysis of Maximum Likelihood Estimates
Parameter		DF	Estimate	Standard	Wald	Pr > ChiSq							Parameter		DF	Estimate	Standard	Wald	Pr > ChiSq							Parameter		DF	Estimate	Standard	Wald	Pr > ChiSq
				Error	Chi-Square												Error	Chi-Square												Error	Chi-Square
Intercept		1	-6.6477	0.0725	8408.65	<.0001							Intercept		1	-6.561	0.0823	6354.27	<.0001							Intercept		1	-6.5182	0.0798	6670.14	<.0001
drug_nsaid_1		1	0.5049	0.2361	4.5732	0.0325							drug_nsaid_2		1	-0.1625	0.137	1.4078	0.2354							drug_nsaid_3		1	-0.323	0.1428	5.1188	0.0237
SEX_TYPE	2	1	0.0109	0.0632	0.03	0.8626							SEX_TYPE	2	1	0.0163	0.0633	0.0665	0.7965							SEX_TYPE	2	1	0.0216	0.0633	0.1167	0.7326
age_group	2	1	-0.3588	0.1678	4.5749	0.0324							age_group	2	1	-0.3946	0.168	5.5162	0.0188							age_group	2	1	-0.4083	0.1679	5.9127	0.015
age_group	3	1	-0.4128	0.1653	6.2353	0.0125							age_group	3	1	-0.4418	0.1654	7.1313	0.0076							age_group	3	1	-0.4521	0.1654	7.4739	0.0063
age_group	4	1	0.1008	0.133	0.575	0.4483							age_group	4	1	0.0897	0.1329	0.455	0.5							age_group	4	1	0.0877	0.1329	0.4352	0.5094
age_group	5	1	0.5212	0.1283	16.4899	<.0001							age_group	5	1	0.5456	0.1287	17.9658	<.0001							age_group	5	1	0.5584	0.1287	18.827	<.0001
age_group	6	1	0.9269	0.1599	33.6165	<.0001							age_group	6	1	0.9769	0.1608	36.9244	<.0001							age_group	6	1	1	0.1606	38.7527	<.0001
age_group	7	1	0.6185	0.2382	6.7421	0.0094							age_group	7	1	0.6573	0.2377	7.6491	0.0057							age_group	7	1	0.6599	0.2376	7.7132	0.0055
Odds Ratio Estimates													Odds Ratio Estimates													Odds Ratio Estimates
Effect	Point Estimate	95% Wald											Effect	Point Estimate	95% Wald											Effect	Point Estimate	95% Wald
		Confidence Limits													Confidence Limits													Confidence Limits
drug_nsaid_1	1.657	1.043	2.632										drug_nsaid_2	0.85	0.65	1.112										drug_nsaid_3	0.724	0.547	0.958
SEX_TYPE 2 vs 1	1.022	0.798	1.309										SEX_TYPE 2 vs 1	1.033	0.806	1.324										SEX_TYPE 2 vs 1	1.044	0.815	1.338
age_group 2 vs 1	2.82	1.655	4.806										age_group 2 vs 1	2.825	1.658	4.814										age_group 2 vs 1	2.822	1.656	4.809
age_group 3 vs 1	2.672	1.574	4.537										age_group 3 vs 1	2.695	1.587	4.576										age_group 3 vs 1	2.701	1.591	4.586
age_group 4 vs 1	4.466	2.767	7.21										age_group 4 vs 1	4.585	2.84	7.403										age_group 4 vs 1	4.634	2.87	7.481
age_group 5 vs 1	6.8	4.237	10.914										age_group 5 vs 1	7.234	4.502	11.624										age_group 5 vs 1	7.419	4.619	11.916
age_group 6 vs 1	10.202	6.049	17.207										age_group 6 vs 1	11.134	6.588	18.817										age_group 6 vs 1	11.538	6.831	19.487
age_group 7 vs 1	7.494	3.856	14.567										age_group 7 vs 1	8.089	4.167	15.701										age_group 7 vs 1	8.212	4.232	15.933
Association of Predicted Probabilities and Observed													Association of Predicted Probabilities and Observed													Association of Predicted Probabilities and Observed
Responses													Responses													Responses
Percent Concordant	67.3	Somers' D	0.41										Percent Concordant	67.9	Somers' D	0.4										Percent Concordant	68.2	Somers' D	0.407
Percent Discordant	26.3	Gamma	0.438										Percent Discordant	27.9	Gamma	0.417										Percent Discordant	27.5	Gamma	0.426
Percent Tied	6.4	Tau-a	0.001										Percent Tied	4.1	Tau-a	0.001										Percent Tied	4.3	Tau-a	0.001
Pairs	57201816	c	0.705										Pairs	57201816	c	0.7										Pairs	57201816	c	0.704
The LOGISTIC Procedure													The LOGISTIC Procedure													The LOGISTIC Procedure
Model Information													Model Information													Model Information
Data Set								A.EXPSR1					Data Set								A.EXPSR1					Data Set								A.EXPSR1
Response Variable								long_covid_yn					Response Variable								long_covid_yn					Response Variable								long_covid_yn
Number of Response Levels								2					Number of Response Levels								2					Number of Response Levels								2
Model								binary logit					Model								binary logit					Model								binary logit
Optimization Technique								Fisher's scoring					Optimization Technique								Fisher's scoring					Optimization Technique								Fisher's scoring
Number of Observations Read								225458					Number of Observations Read								225458					Number of Observations Read								225458
Number of Observations Used								225458					Number of Observations Used								225458					Number of Observations Used								225458
Response Profile													Response Profile													Response Profile
Ordered								long_covid_yn	Total				Ordered								long_covid_yn	Total				Ordered								long_covid_yn	Total
Value									Frequency				Value									Frequency				Value									Frequency
1								0	225204				1								0	225204				1								0	225204
2								1	254				2								1	254				2								1	254
Probability modeled is long_covid_yn=1.													Probability modeled is long_covid_yn=1.													Probability modeled is long_covid_yn=1.
Class Level Information													Class Level Information													Class Level Information
Class	Value	Design Variables											Class	Value	Design Variables											Class	Value	Design Variables
SEX_TYPE	1	-1											SEX_TYPE	1	-1											SEX_TYPE	1	-1
	2	1												2	1												2	1
age_group	1	-1	-1	-1	-1	-1	-1						age_group	1	-1	-1	-1	-1	-1	-1						age_group	1	-1	-1	-1	-1	-1	-1
	2	1	0	0	0	0	0							2	1	0	0	0	0	0							2	1	0	0	0	0	0
	3	0	1	0	0	0	0							3	0	1	0	0	0	0							3	0	1	0	0	0	0
	4	0	0	1	0	0	0							4	0	0	1	0	0	0							4	0	0	1	0	0	0
	5	0	0	0	1	0	0							5	0	0	0	1	0	0							5	0	0	0	1	0	0
	6	0	0	0	0	1	0							6	0	0	0	0	1	0							6	0	0	0	0	1	0
	7	0	0	0	0	0	1							7	0	0	0	0	0	1							7	0	0	0	0	0	1
area	1	-1	-1	-1									area	1	-1	-1	-1									area	1	-1	-1	-1
	2	1	0	0										2	1	0	0										2	1	0	0
	3	0	1	0										3	0	1	0										3	0	1	0
	4	0	0	1										4	0	0	1										4	0	0	1
Model Convergence Status													Model Convergence Status													Model Convergence Status
Convergence criterion (GCONV=1E-8) satisfied.													Convergence criterion (GCONV=1E-8) satisfied.													Convergence criterion (GCONV=1E-8) satisfied.
Model Fit Statistics													Model Fit Statistics													Model Fit Statistics
Criterion	Intercept Only	Intercept and Covariates											Criterion	Intercept Only	Intercept and Covariates											Criterion	Intercept Only	Intercept and Covariates
AIC	3958.3	3830.65											AIC	3958.3	3833.06											AIC	3958.3	3829.13
SC	3968.63	3954.56											SC	3968.63	3956.97											SC	3968.63	3953.04
-2 Log L	3956.300	3806.65											-2 Log L	3956.300	3809.06											-2 Log L	3956.300	3805.13
Testing Global Null Hypothesis: BETA=0													Testing Global Null Hypothesis: BETA=0													Testing Global Null Hypothesis: BETA=0
Test	Chi-Square	DF	Pr > ChiSq										Test	Chi-Square	DF	Pr > ChiSq										Test	Chi-Square	DF	Pr > ChiSq
Likelihood Ratio	149.65	11	<.0001										Likelihood Ratio	147.237	11	<.0001										Likelihood Ratio	151.167	11	<.0001
Score	163.549	11	<.0001										Score	158.485	11	<.0001										Score	162.571	11	<.0001
Wald	133.606	11	<.0001										Wald	129.594	11	<.0001										Wald	133.717	11	<.0001
Type 3 Analysis of Effects													Type 3 Analysis of Effects													Type 3 Analysis of Effects
Effect	DF	Wald	Pr > ChiSq										Effect	DF	Wald	Pr > ChiSq										Effect	DF	Wald	Pr > ChiSq
		Chi-Square													Chi-Square													Chi-Square
drug_nsaid_1	1	4.4439	0.035										drug_nsaid_2	1	1.4612	0.2267										drug_nsaid_3	1	5.1972	0.0226
SEX_TYPE	1	0.0609	0.805										SEX_TYPE	1	0.1117	0.7382										SEX_TYPE	1	0.1749	0.6758
age_group	6	100.209	<.0001										age_group	6	107.983	<.0001										age_group	6	112.15	<.0001
area	3	15.864	0.0012										area	3	15.9589	0.0012										area	3	15.9702	0.0012
Analysis of Maximum Likelihood Estimates													Analysis of Maximum Likelihood Estimates													Analysis of Maximum Likelihood Estimates
Parameter		DF	Estimate	Standard	Wald	Pr > ChiSq							Parameter		DF	Estimate	Standard	Wald	Pr > ChiSq							Parameter		DF	Estimate	Standard	Wald	Pr > ChiSq
				Error	Chi-Square												Error	Chi-Square												Error	Chi-Square
Intercept		1	-6.5569	0.1602	1675.19	<.0001							Intercept		1	-6.4733	0.1646	1546.89	<.0001							Intercept		1	-6.4321	0.1634	1548.9	<.0001
drug_nsaid_1		1	0.4978	0.2361	4.4439	0.035							drug_nsaid_2		1	-0.1656	0.137	1.4612	0.2267							drug_nsaid_3		1	-0.3255	0.1428	5.1972	0.0226
SEX_TYPE	2	1	0.0156	0.0632	0.0609	0.805							SEX_TYPE	2	1	0.0212	0.0634	0.1117	0.7382							SEX_TYPE	2	1	0.0265	0.0634	0.1749	0.6758
age_group	2	1	-0.3654	0.1678	4.7435	0.0294							age_group	2	1	-0.4012	0.168	5.701	0.017							age_group	2	1	-0.4148	0.1679	6.1017	0.0135
age_group	3	1	-0.4071	0.1654	6.0552	0.0139							age_group	3	1	-0.436	0.1655	6.9362	0.0084							age_group	3	1	-0.4461	0.1655	7.2698	0.007
age_group	4	1	0.1041	0.133	0.6127	0.4338							age_group	4	1	0.0931	0.133	0.4898	0.484							age_group	4	1	0.0908	0.133	0.4661	0.4948
age_group	5	1	0.505	0.1285	15.4573	<.0001							age_group	5	1	0.5296	0.1288	16.9086	<.0001							age_group	5	1	0.5417	0.1287	17.7022	<.0001
age_group	6	1	0.8917	0.1602	30.9661	<.0001							age_group	6	1	0.9417	0.1611	34.158	<.0001							age_group	6	1	0.9646	0.161	35.8947	<.0001
age_group	7	1	0.6437	0.2382	7.3053	0.0069							age_group	7	1	0.6822	0.2377	8.2353	0.0041							age_group	7	1	0.686	0.2377	8.3304	0.0039
area	2	1	-0.5073	0.2074	5.981	0.0145							area	2	1	-0.5143	0.2074	6.1459	0.0132							area	2	1	-0.515	0.2074	6.1623	0.0131
area	3	1	-0.2073	0.17	1.4872	0.2226							area	3	1	-0.2002	0.1699	1.3874	0.2388							area	3	1	-0.1978	0.1699	1.3549	0.2444
area	4	1	0.5221	0.4387	1.4168	0.2339							area	4	1	0.5188	0.4387	1.3991	0.2369							area	4	1	0.5156	0.4387	1.3817	0.2398
Odds Ratio Estimates													Odds Ratio Estimates													Odds Ratio Estimates
Effect	Point Estimate	95% Wald											Effect	Point Estimate	95% Wald											Effect	Point Estimate	95% Wald
		Confidence Limits													Confidence Limits													Confidence Limits
drug_nsaid_1	1.645	1.036	2.613										drug_nsaid_2	0.847	0.648	1.108										drug_nsaid_3	0.722	0.546	0.955
SEX_TYPE 2 vs 1	1.032	0.805	1.322										SEX_TYPE 2 vs 1	1.043	0.814	1.337										SEX_TYPE 2 vs 1	1.054	0.822	1.352
age_group 2 vs 1	2.736	1.605	4.664										age_group 2 vs 1	2.741	1.608	4.671										age_group 2 vs 1	2.738	1.606	4.667
age_group 3 vs 1	2.625	1.545	4.457										age_group 3 vs 1	2.647	1.559	4.495										age_group 3 vs 1	2.654	1.563	4.507
age_group 4 vs 1	4.376	2.71	7.065										age_group 4 vs 1	4.493	2.782	7.255										age_group 4 vs 1	4.54	2.812	7.33
age_group 5 vs 1	6.534	4.069	10.492										age_group 5 vs 1	6.951	4.324	11.174										age_group 5 vs 1	7.126	4.435	11.451
age_group 6 vs 1	9.618	5.698	16.237										age_group 6 vs 1	10.497	6.205	17.758										age_group 6 vs 1	10.878	6.434	18.391
age_group 7 vs 1	7.506	3.863	14.584										age_group 7 vs 1	8.098	4.172	15.718										age_group 7 vs 1	8.232	4.243	15.972
area 2 vs 1	0.497	0.326	0.757										area 2 vs 1	0.492	0.323	0.749										area 2 vs 1	0.491	0.322	0.748
area 3 vs 1	0.671	0.516	0.872										area 3 vs 1	0.673	0.518	0.876										area 3 vs 1	0.674	0.518	0.876
area 4 vs 1	1.391	0.44	4.398										area 4 vs 1	1.382	0.437	4.369										area 4 vs 1	1.375	0.435	4.348
Association of Predicted Probabilities and Observed													Association of Predicted Probabilities and Observed													Association of Predicted Probabilities and Observed
Responses													Responses													Responses
Percent Concordant	70.3	Somers' D	0.43										Percent Concordant	70.4	Somers' D	0.423										Percent Concordant	70.7	Somers' D	0.431
Percent Discordant	27.2	Gamma	0.441										Percent Discordant	28	Gamma	0.43										Percent Discordant	27.6	Gamma	0.438
Percent Tied	2.5	Tau-a	0.001										Percent Tied	1.6	Tau-a	0.001										Percent Tied	1.6	Tau-a	0.001
Pairs	57201816	c	0.715										Pairs	57201816	c	0.712										Pairs	57201816	c	0.715
The LOGISTIC Procedure													The LOGISTIC Procedure													The LOGISTIC Procedure
Model Information													Model Information													Model Information
Data Set								A.EXPSR1					Data Set								A.EXPSR1					Data Set								A.EXPSR1
Response Variable								long_covid_yn					Response Variable								long_covid_yn					Response Variable								long_covid_yn
Number of Response Levels								2					Number of Response Levels								2					Number of Response Levels								2
Model								binary logit					Model								binary logit					Model								binary logit
Optimization Technique								Fisher's scoring					Optimization Technique								Fisher's scoring					Optimization Technique								Fisher's scoring
Number of Observations Read								225458					Number of Observations Read								225458					Number of Observations Read								225458
Number of Observations Used								225458					Number of Observations Used								225458					Number of Observations Used								225458
Response Profile													Response Profile													Response Profile
Ordered								long_covid_yn	Total				Ordered								long_covid_yn	Total				Ordered								long_covid_yn	Total
Value									Frequency				Value									Frequency				Value									Frequency
1								0	225204				1								0	225204				1								0	225204
2								1	254				2								1	254				2								1	254
Probability modeled is long_covid_yn=1.													Probability modeled is long_covid_yn=1.													Probability modeled is long_covid_yn=1.
Class Level Information													Class Level Information													Class Level Information
Class	Value	Design Variables											Class	Value	Design Variables											Class	Value	Design Variables
SEX_TYPE	1	-1											SEX_TYPE	1	-1											SEX_TYPE	1	-1
	2	1												2	1												2	1
age_group	1	-1	-1	-1	-1	-1	-1						age_group	1	-1	-1	-1	-1	-1	-1						age_group	1	-1	-1	-1	-1	-1	-1
	2	1	0	0	0	0	0							2	1	0	0	0	0	0							2	1	0	0	0	0	0
	3	0	1	0	0	0	0							3	0	1	0	0	0	0							3	0	1	0	0	0	0
	4	0	0	1	0	0	0							4	0	0	1	0	0	0							4	0	0	1	0	0	0
	5	0	0	0	1	0	0							5	0	0	0	1	0	0							5	0	0	0	1	0	0
	6	0	0	0	0	1	0							6	0	0	0	0	1	0							6	0	0	0	0	1	0
	7	0	0	0	0	0	1							7	0	0	0	0	0	1							7	0	0	0	0	0	1
CCI_group	0	-1	-1	-1									CCI_group	0	-1	-1	-1									CCI_group	0	-1	-1	-1
	1	1	0	0										1	1	0	0										1	1	0	0
	2	0	1	0										2	0	1	0										2	0	1	0
	3	0	0	1										3	0	0	1										3	0	0	1
area	1	-1	-1	-1									area	1	-1	-1	-1									area	1	-1	-1	-1
	2	1	0	0										2	1	0	0										2	1	0	0
	3	0	1	0										3	0	1	0										3	0	1	0
	4	0	0	1										4	0	0	1										4	0	0	1
Model Convergence Status													Model Convergence Status													Model Convergence Status
Convergence criterion (GCONV=1E-8) satisfied.													Convergence criterion (GCONV=1E-8) satisfied.													Convergence criterion (GCONV=1E-8) satisfied.
Model Fit Statistics													Model Fit Statistics													Model Fit Statistics
Criterion	Intercept Only	Intercept and Covariates											Criterion	Intercept Only	Intercept and Covariates											Criterion	Intercept Only	Intercept and Covariates
AIC	3958.3	3823.89											AIC	3958.3	3824.72											AIC	3958.3	3819.95
SC	3968.63	3978.78											SC	3968.63	3979.61											SC	3968.63	3974.84
-2 Log L	3956.300	3793.89											-2 Log L	3956.300	3794.72											-2 Log L	3956.300	3789.95
Testing Global Null Hypothesis: BETA=0													Testing Global Null Hypothesis: BETA=0													Testing Global Null Hypothesis: BETA=0
Test	Chi-Square	DF	Pr > ChiSq										Test	Chi-Square	DF	Pr > ChiSq										Test	Chi-Square	DF	Pr > ChiSq
Likelihood Ratio	162.405	14	<.0001										Likelihood Ratio	161.583	14	<.0001										Likelihood Ratio	166.35	14	<.0001
Score	181.235	14	<.0001										Score	178.03	14	<.0001										Score	182.969	14	<.0001
Wald	148.08	14	<.0001										Wald	145.893	14	<.0001										Wald	150.883	14	<.0001
Type 3 Analysis of Effects													Type 3 Analysis of Effects													Type 3 Analysis of Effects
Effect	DF	Wald	Pr > ChiSq										Effect	DF	Wald	Pr > ChiSq										Effect	DF	Wald	Pr > ChiSq
		Chi-Square													Chi-Square													Chi-Square
drug_nsaid_1	1	3.7218	0.0537										drug_nsaid_2	1	2.4286	0.1191										drug_nsaid_3	1	6.9199	0.0085
SEX_TYPE	1	0.1036	0.7475										SEX_TYPE	1	0.1929	0.6605										SEX_TYPE	1	0.276	0.5993
age_group	6	62.7592	<.0001										age_group	6	67.768	<.0001										age_group	6	69.7918	<.0001
area	3	16.4752	0.0009										area	3	16.5944	0.0009										area	3	16.6472	0.0008
CCI_group	3	13.1242	0.0044										CCI_group	3	14.7633	0.002										CCI_group	3	15.6308	0.0013
Analysis of Maximum Likelihood Estimates													Analysis of Maximum Likelihood Estimates													Analysis of Maximum Likelihood Estimates
Parameter		DF	Estimate	Standard	Wald	Pr > ChiSq							Parameter		DF	Estimate	Standard	Wald	Pr > ChiSq							Parameter		DF	Estimate	Standard	Wald	Pr > ChiSq
				Error	Chi-Square												Error	Chi-Square												Error	Chi-Square
Intercept		1	-6.3818	0.1702	1406.64	<.0001							Intercept		1	-6.2712	0.1753	1279.64	<.0001							Intercept		1	-6.2243	0.174	1278.97	<.0001
drug_nsaid_1		1	0.456	0.2364	3.7218	0.0537							drug_nsaid_2		1	-0.2147	0.1377	2.4286	0.1191							drug_nsaid_3		1	-0.3776	0.1435	6.9199	0.0085
SEX_TYPE	2	1	0.0204	0.0633	0.1036	0.7475							SEX_TYPE	2	1	0.0279	0.0634	0.1929	0.6605							SEX_TYPE	2	1	0.0333	0.0634	0.276	0.5993
age_group	2	1	-0.2426	0.1724	1.9799	0.1594							age_group	2	1	-0.2728	0.1725	2.5014	0.1137							age_group	2	1	-0.2819	0.1724	2.6735	0.102
age_group	3	1	-0.3236	0.1676	3.7296	0.0535							age_group	3	1	-0.3486	0.1676	4.3258	0.0375							age_group	3	1	-0.3555	0.1676	4.501	0.0339
age_group	4	1	0.1294	0.1334	0.9413	0.3319							age_group	4	1	0.1213	0.1334	0.8268	0.3632							age_group	4	1	0.1206	0.1334	0.8178	0.3658
age_group	5	1	0.4532	0.1297	12.2029	0.0005							age_group	5	1	0.4782	0.13	13.534	0.0002							age_group	5	1	0.4891	0.1299	14.1726	0.0002
age_group	6	1	0.7567	0.166	20.788	<.0001							age_group	6	1	0.802	0.1666	23.1686	<.0001							age_group	6	1	0.8205	0.1665	24.2748	<.0001
age_group	7	1	0.4547	0.2459	3.4188	0.0645							age_group	7	1	0.4777	0.2456	3.7819	0.0518							age_group	7	1	0.4724	0.2458	3.6943	0.0546
area	2	1	-0.5363	0.2076	6.6709	0.0098							area	2	1	-0.5457	0.2077	6.9054	0.0086							area	2	1	-0.5477	0.2077	6.9554	0.0084
area	3	1	-0.2302	0.1701	1.8306	0.1761							area	3	1	-0.2237	0.1701	1.7298	0.1884							area	3	1	-0.2224	0.1701	1.7094	0.1911
area	4	1	0.595	0.4393	1.8342	0.1756							area	4	1	0.5962	0.4393	1.8417	0.1748							area	4	1	0.5959	0.4393	1.8401	0.1749
CCI_group	1	1	0.1463	0.119	1.5133	0.2186							CCI_group	1	1	0.1503	0.119	1.5954	0.2066							CCI_group	1	1	0.1529	0.119	1.6513	0.1988
CCI_group	2	1	-0.0614	0.1628	0.1422	0.7061							CCI_group	2	1	-0.0508	0.1629	0.0972	0.7552							CCI_group	2	1	-0.046	0.1628	0.0797	0.7776
CCI_group	3	1	0.2651	0.1578	2.8221	0.093							CCI_group	3	1	0.2778	0.1579	3.094	0.0786							CCI_group	3	1	0.2831	0.1579	3.2126	0.0731
Odds Ratio Estimates													Odds Ratio Estimates													Odds Ratio Estimates
Effect	Point Estimate	95% Wald											Effect	Point Estimate	95% Wald											Effect	Point Estimate	95% Wald
		Confidence Limits													Confidence Limits													Confidence Limits
drug_nsaid_1	1.578	0.993	2.508										drug_nsaid_2	0.807	0.616	1.057										drug_nsaid_3	0.686	0.517	0.908
SEX_TYPE 2 vs 1	1.042	0.813	1.335										SEX_TYPE 2 vs 1	1.057	0.825	1.356										SEX_TYPE 2 vs 1	1.069	0.834	1.371
age_group 2 vs 1	2.678	1.571	4.566										age_group 2 vs 1	2.678	1.571	4.565										age_group 2 vs 1	2.673	1.568	4.557
age_group 3 vs 1	2.47	1.452	4.202										age_group 3 vs 1	2.482	1.459	4.222										age_group 3 vs 1	2.483	1.46	4.225
age_group 4 vs 1	3.885	2.391	6.315										age_group 4 vs 1	3.971	2.444	6.453										age_group 4 vs 1	3.998	2.46	6.497
age_group 5 vs 1	5.371	3.29	8.77										age_group 5 vs 1	5.674	3.474	9.268										age_group 5 vs 1	5.779	3.54	9.437
age_group 6 vs 1	7.276	4.187	12.644										age_group 6 vs 1	7.844	4.508	13.646										age_group 6 vs 1	8.05	4.629	13.999
age_group 7 vs 1	5.379	2.679	10.799										age_group 7 vs 1	5.671	2.828	11.374										age_group 7 vs 1	5.683	2.834	11.399
area 2 vs 1	0.493	0.323	0.751										area 2 vs 1	0.487	0.32	0.743										area 2 vs 1	0.486	0.319	0.74
area 3 vs 1	0.669	0.515	0.87										area 3 vs 1	0.672	0.517	0.874										area 3 vs 1	0.673	0.517	0.875
area 4 vs 1	1.527	0.482	4.838										area 4 vs 1	1.526	0.482	4.835										area 4 vs 1	1.525	0.481	4.83
CCI_group 1 vs 0	1.643	1.201	2.247										CCI_group 1 vs 0	1.695	1.238	2.32										CCI_group 1 vs 0	1.721	1.257	2.356
CCI_group 2 vs 0	1.335	0.853	2.088										CCI_group 2 vs 0	1.386	0.885	2.17										CCI_group 2 vs 0	1.411	0.901	2.209
CCI_group 3 vs 0	1.85	1.195	2.864										CCI_group 3 vs 0	1.925	1.242	2.984										CCI_group 3 vs 0	1.96	1.265	3.038
Association of Predicted Probabilities and Observed													Association of Predicted Probabilities and Observed													Association of Predicted Probabilities and Observed
Responses													Responses													Responses
Percent Concordant	71.7	Somers' D	0.448										Percent Concordant	71.7	Somers' D	0.442										Percent Concordant	71.8	Somers' D	0.445
Percent Discordant	26.9	Gamma	0.454										Percent Discordant	27.4	Gamma	0.446										Percent Discordant	27.3	Gamma	0.449
Percent Tied	1.4	Tau-a	0.001										Percent Tied	0.9	Tau-a	0.001										Percent Tied	0.9	Tau-a	0.001
Pairs	57201816	c	0.724										Pairs	57201816	c	0.721										Pairs	57201816	c	0.722
The LOGISTIC Procedure													The LOGISTIC Procedure													The LOGISTIC Procedure
Model Information													Model Information													Model Information
Data Set								A.EXPSR1					Data Set								A.EXPSR1					Data Set								A.EXPSR1
Response Variable								long_covid_yn					Response Variable								long_covid_yn					Response Variable								long_covid_yn
Number of Response Levels								2					Number of Response Levels								2					Number of Response Levels								2
Model								binary logit					Model								binary logit					Model								binary logit
Optimization Technique								Fisher's scoring					Optimization Technique								Fisher's scoring					Optimization Technique								Fisher's scoring
Number of Observations Read								225458					Number of Observations Read								225458					Number of Observations Read								225458
Number of Observations Used								225458					Number of Observations Used								225458					Number of Observations Used								225458
Response Profile													Response Profile													Response Profile
Ordered								long_covid_yn	Total				Ordered								long_covid_yn	Total				Ordered								long_covid_yn	Total
Value									Frequency				Value									Frequency				Value									Frequency
1								0	225204				1								0	225204				1								0	225204
2								1	254				2								1	254				2								1	254
Probability modeled is long_covid_yn=1.													Probability modeled is long_covid_yn=1.													Probability modeled is long_covid_yn=1.
Class Level Information													Class Level Information													Class Level Information
Class	Value	Design Variables											Class	Value	Design Variables											Class	Value	Design Variables
SEX_TYPE	1	-1											SEX_TYPE	1	-1											SEX_TYPE	1	-1
	2	1												2	1												2	1
age_group	1	-1	-1	-1	-1	-1	-1						age_group	1	-1	-1	-1	-1	-1	-1						age_group	1	-1	-1	-1	-1	-1	-1
	2	1	0	0	0	0	0							2	1	0	0	0	0	0							2	1	0	0	0	0	0
	3	0	1	0	0	0	0							3	0	1	0	0	0	0							3	0	1	0	0	0	0
	4	0	0	1	0	0	0							4	0	0	1	0	0	0							4	0	0	1	0	0	0
	5	0	0	0	1	0	0							5	0	0	0	1	0	0							5	0	0	0	1	0	0
	6	0	0	0	0	1	0							6	0	0	0	0	1	0							6	0	0	0	0	1	0
	7	0	0	0	0	0	1							7	0	0	0	0	0	1							7	0	0	0	0	0	1
CCI_group	0	-1	-1	-1									CCI_group	0	-1	-1	-1									CCI_group	0	-1	-1	-1
	1	1	0	0										1	1	0	0										1	1	0	0
	2	0	1	0										2	0	1	0										2	0	1	0
	3	0	0	1										3	0	0	1										3	0	0	1
area	1	-1	-1	-1									area	1	-1	-1	-1									area	1	-1	-1	-1
	2	1	0	0										2	1	0	0										2	1	0	0
	3	0	1	0										3	0	1	0										3	0	1	0
	4	0	0	1										4	0	0	1										4	0	0	1
Model Convergence Status													Model Convergence Status													Model Convergence Status
Convergence criterion (GCONV=1E-8) satisfied.													Convergence criterion (GCONV=1E-8) satisfied.													Convergence criterion (GCONV=1E-8) satisfied.
Model Fit Statistics													Model Fit Statistics													Model Fit Statistics
Criterion	Intercept Only	Intercept and Covariates											Criterion	Intercept Only	Intercept and Covariates											Criterion	Intercept Only	Intercept and Covariates
AIC	3958.3	3826.27											AIC	3958.3	3826.96											AIC	3958.3	3821.76
SC	3968.63	4167.03											SC	3968.63	4167.72											SC	3968.63	4162.51
-2 Log L	3956.300	3760.27											-2 Log L	3956.300	3760.96											-2 Log L	3956.300	3755.76
Testing Global Null Hypothesis: BETA=0													Testing Global Null Hypothesis: BETA=0													Testing Global Null Hypothesis: BETA=0
Test	Chi-Square	DF	Pr > ChiSq										Test	Chi-Square	DF	Pr > ChiSq										Test	Chi-Square	DF	Pr > ChiSq
Likelihood Ratio	196.028	32	<.0001										Likelihood Ratio	195.336	32	<.0001										Likelihood Ratio	200.543	32	<.0001
Score	248.31	32	<.0001										Score	245.505	32	<.0001										Score	250.926	32	<.0001
Wald	200.207	32	<.0001										Wald	198.699	32	<.0001										Wald	204.313	32	<.0001
Type 3 Analysis of Effects													Type 3 Analysis of Effects													Type 3 Analysis of Effects
Effect	DF	Wald	Pr > ChiSq										Effect	DF	Wald	Pr > ChiSq										Effect	DF	Wald	Pr > ChiSq
		Chi-Square													Chi-Square													Chi-Square
drug_nsaid_1	1	3.9281	0.0475										drug_nsaid_2	1	2.7248	0.0988										drug_nsaid_3	1	7.6207	0.0058
SEX_TYPE	1	0.2332	0.6291										SEX_TYPE	1	0.3262	0.5679										SEX_TYPE	1	0.4085	0.5227
age_group	6	57.8419	<.0001										age_group	6	61.1582	<.0001										age_group	6	62.1772	<.0001
area	3	15.4762	0.0015										area	3	15.553	0.0014										area	3	15.5581	0.0014
CCI_group	3	4.2673	0.234										CCI_group	3	4.4767	0.2144										CCI_group	3	4.6003	0.2035
comor_db	1	0.8719	0.3504										comor_db	1	0.8797	0.3483										comor_db	1	0.8705	0.3508
comor_cbp	1	0.8162	0.3663										comor_cbp	1	0.4939	0.4822										comor_cbp	1	0.3582	0.5495
comor_oa	1	0.1889	0.6639										comor_oa	1	0.4685	0.4937										comor_oa	1	0.6851	0.4079
comor_rm	1	0.452	0.5014										comor_rm	1	0.544	0.4608										comor_rm	1	0.6078	0.4356
comor_op	1	1.3144	0.2516										comor_op	1	1.2702	0.2597										comor_op	1	1.2273	0.2679
comor_copd	1	0.2692	0.6038										comor_copd	1	0.2402	0.624										comor_copd	1	0.2322	0.6299
comor_dm	1	1.086	0.2974										comor_dm	1	1.1329	0.2872										comor_dm	1	1.2601	0.2616
comor_dd	1	4.1039	0.0428										comor_dd	1	4.0395	0.0444										comor_dd	1	4.0272	0.0448
comor_ad	1	0.1131	0.7366										comor_ad	1	0.0833	0.7729										comor_ad	1	0.0719	0.7886
comor_hl	1	0.0008	0.9772										comor_hl	1	0.0008	0.9773										comor_hl	1	0.0059	0.9387
comor_htn	1	0.5684	0.4509										comor_htn	1	0.3991	0.5275										comor_htn	1	0.3499	0.5541
comor_cv	1	1.1621	0.281										comor_cv	1	1.3407	0.2469										comor_cv	1	1.4362	0.2308
comor_rf	1	0.0948	0.7581										comor_rf	1	0.0515	0.8204										comor_rf	1	0.0328	0.8563
comor_cld	1	4.7807	0.0288										comor_cld	1	4.6954	0.0302										comor_cld	1	4.649	0.0311
comor_cbv	1	0.5193	0.4711										comor_cbv	1	0.5509	0.4579										comor_cbv	1	0.5717	0.4496
comor_am	1	8.6143	0.0033										comor_am	1	8.4164	0.0037										comor_am	1	8.3659	0.0038
comor_sd	1	9.8943	0.0017										comor_sd	1	10.1522	0.0014										comor_sd	1	10.2635	0.0014
comor_td	1	0.616	0.4325										comor_td	1	0.6252	0.4291										comor_td	1	0.6337	0.426
Analysis of Maximum Likelihood Estimates													Analysis of Maximum Likelihood Estimates													Analysis of Maximum Likelihood Estimates
Parameter		DF	Estimate	Standard	Wald	Pr > ChiSq							Parameter		DF	Estimate	Standard	Wald	Pr > ChiSq							Parameter		DF	Estimate	Standard	Wald	Pr > ChiSq
				Error	Chi-Square												Error	Chi-Square												Error	Chi-Square
Intercept		1	-6.6119	0.2193	909.205	<.0001							Intercept		1	-6.5199	0.2217	865.001	<.0001							Intercept		1	-6.4825	0.2209	861.527	<.0001
drug_nsaid_1		1	0.4701	0.2372	3.9281	0.0475							drug_nsaid_2		1	-0.2324	0.1408	2.7248	0.0988							drug_nsaid_3		1	-0.4055	0.1469	7.6207	0.0058
SEX_TYPE	2	1	0.0314	0.0651	0.2332	0.6291							SEX_TYPE	2	1	0.0372	0.0652	0.3262	0.5679							SEX_TYPE	2	1	0.0417	0.0652	0.4085	0.5227
age_group	2	1	-0.2792	0.1768	2.4933	0.1143							age_group	2	1	-0.3015	0.1768	2.9071	0.0882							age_group	2	1	-0.3075	0.1768	3.0249	0.082
age_group	3	1	-0.3704	0.1706	4.7112	0.03							age_group	3	1	-0.389	0.1706	5.1972	0.0226							age_group	3	1	-0.3939	0.1706	5.3299	0.021
age_group	4	1	0.0898	0.1358	0.4375	0.5083							age_group	4	1	0.0828	0.1358	0.3716	0.5422							age_group	4	1	0.0814	0.1358	0.359	0.549
age_group	5	1	0.4327	0.1329	10.605	0.0011							age_group	5	1	0.4517	0.1329	11.5484	0.0007							age_group	5	1	0.4584	0.1329	11.9003	0.0006
age_group	6	1	0.7693	0.1726	19.8747	<.0001							age_group	6	1	0.8023	0.1728	21.5536	<.0001							age_group	6	1	0.8136	0.1727	22.1921	<.0001
age_group	7	1	0.6038	0.2658	5.1584	0.0231							age_group	7	1	0.6189	0.2658	5.4239	0.0199							age_group	7	1	0.616	0.266	5.3614	0.0206
area	2	1	-0.527	0.2078	6.4336	0.0112							area	2	1	-0.5364	0.2078	6.666	0.0098							area	2	1	-0.5382	0.2078	6.7109	0.0096
area	3	1	-0.2274	0.1702	1.7846	0.1816							area	3	1	-0.2229	0.1702	1.7142	0.1904							area	3	1	-0.2225	0.1702	1.7088	0.1911
area	4	1	0.5941	0.4396	1.8269	0.1765							area	4	1	0.5995	0.4395	1.8604	0.1726							area	4	1	0.6016	0.4395	1.8733	0.1711
CCI_group	1	1	0.2198	0.1263	3.0312	0.0817							CCI_group	1	1	0.2216	0.126	3.0913	0.0787							CCI_group	1	1	0.2229	0.126	3.1319	0.0768
CCI_group	2	1	-0.1461	0.1696	0.7421	0.389							CCI_group	2	1	-0.137	0.1695	0.6533	0.4189							CCI_group	2	1	-0.1345	0.1696	0.629	0.4277
CCI_group	3	1	0.018	0.1985	0.0082	0.9277							CCI_group	3	1	0.0225	0.1982	0.0129	0.9095							CCI_group	3	1	0.0254	0.198	0.0164	0.898
comor_db		1	0.2012	0.2155	0.8719	0.3504							comor_db		1	0.2016	0.215	0.8797	0.3483							comor_db		1	0.2004	0.2148	0.8705	0.3508
comor_cbp		1	-0.1736	0.1922	0.8162	0.3663							comor_cbp		1	-0.1356	0.193	0.4939	0.4822							comor_cbp		1	-0.1156	0.1931	0.3582	0.5495
comor_oa		1	0.0895	0.2059	0.1889	0.6639							comor_oa		1	0.142	0.2074	0.4685	0.4937							comor_oa		1	0.1719	0.2077	0.6851	0.4079
comor_rm		1	0.3167	0.471	0.452	0.5014							comor_rm		1	0.3476	0.4712	0.544	0.4608							comor_rm		1	0.3674	0.4713	0.6078	0.4356
comor_op		1	-0.3858	0.3365	1.3144	0.2516							comor_op		1	-0.3793	0.3365	1.2702	0.2597							comor_op		1	-0.3728	0.3365	1.2273	0.2679
comor_copd		1	0.3095	0.5965	0.2692	0.6038							comor_copd		1	0.2925	0.5967	0.2402	0.624							comor_copd		1	0.2875	0.5967	0.2322	0.6299
comor_dm		1	-0.5189	0.4979	1.086	0.2974							comor_dm		1	-0.5296	0.4976	1.1329	0.2872							comor_dm		1	-0.559	0.498	1.2601	0.2616
comor_dd		1	-0.9766	0.4821	4.1039	0.0428							comor_dd		1	-0.9697	0.4825	4.0395	0.0444							comor_dd		1	-0.9688	0.4827	4.0272	0.0448
comor_ad		1	-0.1166	0.3466	0.1131	0.7366							comor_ad		1	-0.1001	0.3468	0.0833	0.7729							comor_ad		1	-0.0931	0.347	0.0719	0.7886
comor_hl		1	-0.00515	0.18	0.0008	0.9772							comor_hl		1	0.00512	0.1802	0.0008	0.9773							comor_hl		1	0.0139	0.1802	0.0059	0.9387
comor_htn		1	-0.1299	0.1723	0.5684	0.4509							comor_htn		1	-0.1088	0.1723	0.3991	0.5275							comor_htn		1	-0.1019	0.1723	0.3499	0.5541
comor_cv		1	0.2639	0.2448	1.1621	0.281							comor_cv		1	0.2839	0.2452	1.3407	0.2469							comor_cv		1	0.2939	0.2453	1.4362	0.2308
comor_rf		1	0.1517	0.4928	0.0948	0.7581							comor_rf		1	0.112	0.4934	0.0515	0.8204							comor_rf		1	0.0894	0.4938	0.0328	0.8563
comor_cld		1	0.4623	0.2114	4.7807	0.0288							comor_cld		1	0.458	0.2114	4.6954	0.0302							comor_cld		1	0.4557	0.2114	4.649	0.0311
comor_cbv		1	0.2275	0.3157	0.5193	0.4711							comor_cbv		1	0.2342	0.3155	0.5509	0.4579							comor_cbv		1	0.2386	0.3156	0.5717	0.4496
comor_am		1	0.7574	0.2581	8.6143	0.0033							comor_am		1	0.7492	0.2583	8.4164	0.0037							comor_am		1	0.7474	0.2584	8.3659	0.0038
comor_sd		1	0.7577	0.2409	9.8943	0.0017							comor_sd		1	0.7681	0.2411	10.1522	0.0014							comor_sd		1	0.7728	0.2412	10.2635	0.0014
comor_td		1	0.1921	0.2447	0.616	0.4325							comor_td		1	0.1935	0.2447	0.6252	0.4291							comor_td		1	0.1948	0.2447	0.6337	0.426
Odds Ratio Estimates													Odds Ratio Estimates													Odds Ratio Estimates
Effect	Point Estimate	95% Wald											Effect	Point Estimate	95% Wald											Effect	Point Estimate	95% Wald
		Confidence Limits													Confidence Limits													Confidence Limits
drug_nsaid_1	1.6	1.005	2.547										drug_nsaid_2	0.793	0.602	1.044										drug_nsaid_3	0.667	0.5	0.889
SEX_TYPE 2 vs 1	1.065	0.825	1.375										SEX_TYPE 2 vs 1	1.077	0.834	1.391										SEX_TYPE 2 vs 1	1.087	0.842	1.403
age_group 2 vs 1	2.63	1.542	4.486										age_group 2 vs 1	2.621	1.537	4.472										age_group 2 vs 1	2.613	1.532	4.458
age_group 3 vs 1	2.4	1.409	4.09										age_group 3 vs 1	2.402	1.409	4.092										age_group 3 vs 1	2.397	1.407	4.084
age_group 4 vs 1	3.803	2.326	6.219										age_group 4 vs 1	3.85	2.355	6.293										age_group 4 vs 1	3.855	2.358	6.302
age_group 5 vs 1	5.359	3.237	8.871										age_group 5 vs 1	5.567	3.364	9.214										age_group 5 vs 1	5.621	3.397	9.299
age_group 6 vs 1	7.503	4.206	13.382										age_group 6 vs 1	7.905	4.431	14.103										age_group 6 vs 1	8.018	4.496	14.3
age_group 7 vs 1	6.358	3.018	13.396										age_group 7 vs 1	6.581	3.125	13.857										age_group 7 vs 1	6.58	3.123	13.861
area 2 vs 1	0.503	0.33	0.767										area 2 vs 1	0.498	0.327	0.76										area 2 vs 1	0.498	0.326	0.759
area 3 vs 1	0.679	0.522	0.883										area 3 vs 1	0.682	0.524	0.888										area 3 vs 1	0.683	0.525	0.888
area 4 vs 1	1.543	0.487	4.892										area 4 vs 1	1.552	0.49	4.921										area 4 vs 1	1.557	0.491	4.935
CCI_group 1 vs 0	1.366	0.954	1.955										CCI_group 1 vs 0	1.389	0.97	1.99										CCI_group 1 vs 0	1.4	0.977	2.007
CCI_group 2 vs 0	0.947	0.547	1.641										CCI_group 2 vs 0	0.971	0.561	1.68										CCI_group 2 vs 0	0.98	0.566	1.696
CCI_group 3 vs 0	1.116	0.591	2.108										CCI_group 3 vs 0	1.138	0.603	2.148										CCI_group 3 vs 0	1.149	0.609	2.168
comor_db	1.223	0.802	1.866										comor_db	1.223	0.803	1.864										comor_db	1.222	0.802	1.862
comor_cbp	0.841	0.577	1.225										comor_cbp	0.873	0.598	1.275										comor_cbp	0.891	0.61	1.301
comor_oa	1.094	0.73	1.637										comor_oa	1.153	0.768	1.731										comor_oa	1.188	0.79	1.784
comor_rm	1.373	0.545	3.455										comor_rm	1.416	0.562	3.565										comor_rm	1.444	0.573	3.637
comor_op	0.68	0.352	1.315										comor_op	0.684	0.354	1.324										comor_op	0.689	0.356	1.332
comor_copd	1.363	0.423	4.387										comor_copd	1.34	0.416	4.314										comor_copd	1.333	0.414	4.294
comor_dm	0.595	0.224	1.579										comor_dm	0.589	0.222	1.561										comor_dm	0.572	0.215	1.517
comor_dd	0.377	0.146	0.969										comor_dd	0.379	0.147	0.976										comor_dd	0.38	0.147	0.978
comor_ad	0.89	0.451	1.755										comor_ad	0.905	0.459	1.785										comor_ad	0.911	0.462	1.799
comor_hl	0.995	0.699	1.416										comor_hl	1.005	0.706	1.431										comor_hl	1.014	0.712	1.444
comor_htn	0.878	0.627	1.231										comor_htn	0.897	0.64	1.257										comor_htn	0.903	0.644	1.266
comor_cv	1.302	0.806	2.104										comor_cv	1.328	0.821	2.148										comor_cv	1.342	0.83	2.17
comor_rf	1.164	0.443	3.057										comor_rf	1.119	0.425	2.942										comor_rf	1.094	0.415	2.878
comor_cld	1.588	1.049	2.403										comor_cld	1.581	1.045	2.393										comor_cld	1.577	1.042	2.387
comor_cbv	1.255	0.676	2.331										comor_cbv	1.264	0.681	2.346										comor_cbv	1.269	0.684	2.356
comor_am	2.133	1.286	3.537										comor_am	2.115	1.275	3.509										comor_am	2.111	1.272	3.504
comor_sd	2.133	1.331	3.421										comor_sd	2.156	1.344	3.458										comor_sd	2.166	1.35	3.475
comor_td	1.212	0.75	1.958										comor_td	1.213	0.751	1.96										comor_td	1.215	0.752	1.963
Association of Predicted Probabilities and Observed													Association of Predicted Probabilities and Observed													Association of Predicted Probabilities and Observed
Responses													Responses													Responses
Percent Concordant	73.6	Somers' D	0.48										Percent Concordant	73.3	Somers' D	0.472										Percent Concordant	73.7	Somers' D	0.479
Percent Discordant	25.6	Gamma	0.484										Percent Discordant	26.1	Gamma	0.474										Percent Discordant	25.8	Gamma	0.481
Percent Tied	0.8	Tau-a	0.001										Percent Tied	0.5	Tau-a	0.001										Percent Tied	0.6	Tau-a	0.001
Pairs	57201816	c	0.74										Pairs	57201816	c	0.736										Pairs	57201816	c	0.739
The LOGISTIC Procedure													The LOGISTIC Procedure													The LOGISTIC Procedure
Model Information													Model Information													Model Information
Data Set								A.EXPSR1					Data Set								A.EXPSR1					Data Set								A.EXPSR1
Response Variable								long_covid_yn					Response Variable								long_covid_yn					Response Variable								long_covid_yn
Number of Response Levels								2					Number of Response Levels								2					Number of Response Levels								2
Model								binary logit					Model								binary logit					Model								binary logit
Optimization Technique								Fisher's scoring					Optimization Technique								Fisher's scoring					Optimization Technique								Fisher's scoring
Number of Observations Read								225458					Number of Observations Read								225458					Number of Observations Read								225458
Number of Observations Used								225458					Number of Observations Used								225458					Number of Observations Used								225458
Response Profile													Response Profile													Response Profile
Ordered								long_covid_yn	Total				Ordered								long_covid_yn	Total				Ordered								long_covid_yn	Total
Value									Frequency				Value									Frequency				Value									Frequency
1								0	225204				1								0	225204				1								0	225204
2								1	254				2								1	254				2								1	254
Probability modeled is long_covid_yn=1.													Probability modeled is long_covid_yn=1.													Probability modeled is long_covid_yn=1.
Model Convergence Status													Model Convergence Status													Model Convergence Status
Convergence criterion (GCONV=1E-8) satisfied.													Convergence criterion (GCONV=1E-8) satisfied.													Convergence criterion (GCONV=1E-8) satisfied.
Model Fit Statistics													Model Fit Statistics													Model Fit Statistics
Criterion	Intercept Only	Intercept and Covariates											Criterion	Intercept Only	Intercept and Covariates											Criterion	Intercept Only	Intercept and Covariates
AIC	3958.3	3937.2											AIC	3958.3	3951.84											AIC	3958.3	3960.27
SC	3968.63	3957.86											SC	3968.63	3972.49											SC	3968.63	3980.92
-2 Log L	3956.300	3933.2											-2 Log L	3956.300	3947.84											-2 Log L	3956.300	3956.27
Testing Global Null Hypothesis: BETA=0													Testing Global Null Hypothesis: BETA=0													Testing Global Null Hypothesis: BETA=0
Test	Chi-Square	DF	Pr > ChiSq										Test	Chi-Square	DF	Pr > ChiSq										Test	Chi-Square	DF	Pr > ChiSq
Likelihood Ratio	23.096	1	<.0001										Likelihood Ratio	8.4624	1	0.0036										Likelihood Ratio	0.0309	1	0.8605
Score	29.7947	1	<.0001										Score	8.9891	1	0.0027										Score	0.0307	1	0.8609
Wald	27.987	1	<.0001										Wald	8.8734	1	0.0029										Wald	0.0302	1	0.862
Analysis of Maximum Likelihood Estimates													Analysis of Maximum Likelihood Estimates													Analysis of Maximum Likelihood Estimates
Parameter	DF	Estimate	Standard	Wald	Pr > ChiSq								Parameter	DF	Estimate	Standard	Wald	Pr > ChiSq								Parameter	DF	Estimate	Standard	Wald	Pr > ChiSq
			Error	Chi-Square												Error	Chi-Square												Error	Chi-Square
Intercept	1	-6.8961	0.0692	9929.17	<.0001								Intercept	1	-6.9046	0.0772	8001.04	<.0001								Intercept	1	-6.7819	0.0701	9372.34	<.0001
drug_acet_1	1	0.8703	0.1645	27.987	<.0001								drug_acet_2	1	0.3952	0.1327	8.8734	0.0029								drug_acet_3	1	-0.0274	0.1579	0.0302	0.862
Odds Ratio Estimates													Odds Ratio Estimates													Odds Ratio Estimates
Effect	Point Estimate	95% Wald											Effect	Point Estimate	95% Wald											Effect	Point Estimate	95% Wald
		Confidence Limits													Confidence Limits													Confidence Limits
drug_acet_1	2.388	1.73	3.296										drug_acet_2	1.485	1.145	1.926										drug_acet_3	0.973	0.714	1.326
Association of Predicted Probabilities and Observed													Association of Predicted Probabilities and Observed													Association of Predicted Probabilities and Observed
Responses													Responses													Responses
Percent Concordant	16.3	Somers' D	0.094										Percent Concordant	25.2	Somers' D	0.082										Percent Concordant	16.2	Somers' D	0.004
Percent Discordant	6.8	Gamma	0.41										Percent Discordant	17	Gamma	0.195										Percent Discordant	15.7	Gamma	0.014
Percent Tied	76.9	Tau-a	0										Percent Tied	57.9	Tau-a	0										Percent Tied	68.1	Tau-a	0
Pairs	57201816	c	0.547										Pairs	57201816	c	0.541										Pairs	57201816	c	0.502
The LOGISTIC Procedure													The LOGISTIC Procedure													The LOGISTIC Procedure
Model Information													Model Information													Model Information
Data Set								A.EXPSR1					Data Set								A.EXPSR1					Data Set								A.EXPSR1
Response Variable								long_covid_yn					Response Variable								long_covid_yn					Response Variable								long_covid_yn
Number of Response Levels								2					Number of Response Levels								2					Number of Response Levels								2
Model								binary logit					Model								binary logit					Model								binary logit
Optimization Technique								Fisher's scoring					Optimization Technique								Fisher's scoring					Optimization Technique								Fisher's scoring
Number of Observations Read								225458					Number of Observations Read								225458					Number of Observations Read								225458
Number of Observations Used								225458					Number of Observations Used								225458					Number of Observations Used								225458
Response Profile													Response Profile													Response Profile
Ordered								long_covid_yn	Total				Ordered								long_covid_yn	Total				Ordered								long_covid_yn	Total
Value									Frequency				Value									Frequency				Value									Frequency
1								0	225204				1								0	225204				1								0	225204
2								1	254				2								1	254				2								1	254
Probability modeled is long_covid_yn=1.													Probability modeled is long_covid_yn=1.													Probability modeled is long_covid_yn=1.
Class Level Information													Class Level Information													Class Level Information
Class	Value	Design Variables											Class	Value	Design Variables											Class	Value	Design Variables
SEX_TYPE	1	-1											SEX_TYPE	1	-1											SEX_TYPE	1	-1
	2	1												2	1												2	1
age_group	1	-1	-1	-1	-1	-1	-1						age_group	1	-1	-1	-1	-1	-1	-1						age_group	1	-1	-1	-1	-1	-1	-1
	2	1	0	0	0	0	0							2	1	0	0	0	0	0							2	1	0	0	0	0	0
	3	0	1	0	0	0	0							3	0	1	0	0	0	0							3	0	1	0	0	0	0
	4	0	0	1	0	0	0							4	0	0	1	0	0	0							4	0	0	1	0	0	0
	5	0	0	0	1	0	0							5	0	0	0	1	0	0							5	0	0	0	1	0	0
	6	0	0	0	0	1	0							6	0	0	0	0	1	0							6	0	0	0	0	1	0
	7	0	0	0	0	0	1							7	0	0	0	0	0	1							7	0	0	0	0	0	1
Model Convergence Status													Model Convergence Status													Model Convergence Status
Convergence criterion (GCONV=1E-8) satisfied.													Convergence criterion (GCONV=1E-8) satisfied.													Convergence criterion (GCONV=1E-8) satisfied.
Model Fit Statistics													Model Fit Statistics													Model Fit Statistics
Criterion	Intercept Only	Intercept and Covariates											Criterion	Intercept Only	Intercept and Covariates											Criterion	Intercept Only	Intercept and Covariates
AIC	3958.3	3834.38											AIC	3958.3	3841.34											AIC	3958.3	3844.13
SC	3968.63	3927.31											SC	3968.63	3934.28											SC	3968.63	3937.07
-2 Log L	3956.300	3816.38											-2 Log L	3956.300	3823.34											-2 Log L	3956.300	3826.13
Testing Global Null Hypothesis: BETA=0													Testing Global Null Hypothesis: BETA=0													Testing Global Null Hypothesis: BETA=0
Test	Chi-Square	DF	Pr > ChiSq										Test	Chi-Square	DF	Pr > ChiSq										Test	Chi-Square	DF	Pr > ChiSq
Likelihood Ratio	139.924	8	<.0001										Likelihood Ratio	132.956	8	<.0001										Likelihood Ratio	130.166	8	<.0001
Score	155.921	8	<.0001										Score	144.252	8	<.0001										Score	141.136	8	<.0001
Wald	125.837	8	<.0001										Wald	115.932	8	<.0001										Wald	112.89	8	<.0001
Type 3 Analysis of Effects													Type 3 Analysis of Effects													Type 3 Analysis of Effects
Effect	DF	Wald	Pr > ChiSq										Effect	DF	Wald	Pr > ChiSq										Effect	DF	Wald	Pr > ChiSq
		Chi-Square													Chi-Square													Chi-Square
drug_acet_1	1	11.5528	0.0007										drug_acet_2	1	3.3897	0.0656										drug_acet_3	1	0.4981	0.4804
SEX_TYPE	1	0.0058	0.9391										SEX_TYPE	1	0	0.9967										SEX_TYPE	1	0.0609	0.805
age_group	6	100.499	<.0001										age_group	6	106.398	<.0001										age_group	6	112.05	<.0001
Analysis of Maximum Likelihood Estimates													Analysis of Maximum Likelihood Estimates													Analysis of Maximum Likelihood Estimates
Parameter		DF	Estimate	Standard	Wald	Pr > ChiSq							Parameter		DF	Estimate	Standard	Wald	Pr > ChiSq							Parameter		DF	Estimate	Standard	Wald	Pr > ChiSq
				Error	Chi-Square												Error	Chi-Square												Error	Chi-Square
Intercept		1	-6.6972	0.0762	7730.15	<.0001							Intercept		1	-6.6923	0.0834	6437.35	<.0001							Intercept		1	-6.5926	0.0764	7441.69	<.0001
drug_acet_1		1	0.5677	0.167	11.5528	0.0007							drug_acet_2		1	0.2478	0.1346	3.3897	0.0656							drug_acet_3		1	-0.1125	0.1593	0.4981	0.4804
SEX_TYPE	2	1	0.00483	0.0632	0.0058	0.9391							SEX_TYPE	2	1	-0.00026	0.0635	0	0.9967							SEX_TYPE	2	1	0.0157	0.0635	0.0609	0.805
age_group	2	1	-0.3464	0.1678	4.2617	0.039							age_group	2	1	-0.3616	0.1677	4.6508	0.031							age_group	2	1	-0.3811	0.1675	5.1762	0.0229
age_group	3	1	-0.4026	0.1653	5.9306	0.0149							age_group	3	1	-0.4141	0.1653	6.2766	0.0122							age_group	3	1	-0.4322	0.1651	6.8475	0.0089
age_group	4	1	0.1034	0.133	0.6052	0.4366							age_group	4	1	0.1009	0.133	0.5754	0.4481							age_group	4	1	0.0905	0.1329	0.4639	0.4958
age_group	5	1	0.5192	0.1283	16.3789	<.0001							age_group	5	1	0.5221	0.1283	16.5509	<.0001							age_group	5	1	0.5348	0.1283	17.3781	<.0001
age_group	6	1	0.9107	0.1599	32.4325	<.0001							age_group	6	1	0.926	0.1599	33.5402	<.0001							age_group	6	1	0.9579	0.1596	36.0231	<.0001
age_group	7	1	0.5871	0.2385	6.0601	0.0138							age_group	7	1	0.6323	0.2377	7.0758	0.0078							age_group	7	1	0.6471	0.2376	7.4196	0.0065
Odds Ratio Estimates													Odds Ratio Estimates													Odds Ratio Estimates
Effect	Point Estimate	95% Wald											Effect	Point Estimate	95% Wald											Effect	Point Estimate	95% Wald
		Confidence Limits													Confidence Limits													Confidence Limits
drug_acet_1	1.764	1.272	2.448										drug_acet_2	1.281	0.984	1.668										drug_acet_3	0.894	0.654	1.221
SEX_TYPE 2 vs 1	1.01	0.788	1.294										SEX_TYPE 2 vs 1	0.999	0.779	1.282										SEX_TYPE 2 vs 1	1.032	0.805	1.323
age_group 2 vs 1	2.787	1.636	4.751										age_group 2 vs 1	2.84	1.667	4.84										age_group 2 vs 1	2.818	1.654	4.803
age_group 3 vs 1	2.635	1.552	4.475										age_group 3 vs 1	2.695	1.587	4.576										age_group 3 vs 1	2.678	1.577	4.547
age_group 4 vs 1	4.371	2.706	7.059										age_group 4 vs 1	4.51	2.795	7.279										age_group 4 vs 1	4.516	2.798	7.289
age_group 5 vs 1	6.624	4.125	10.637										age_group 5 vs 1	6.873	4.285	11.022										age_group 5 vs 1	7.042	4.393	11.288
age_group 6 vs 1	9.799	5.804	16.542										age_group 6 vs 1	10.293	6.108	17.344										age_group 6 vs 1	10.751	6.388	18.096
age_group 7 vs 1	7.09	3.642	13.801										age_group 7 vs 1	7.673	3.955	14.886										age_group 7 vs 1	7.879	4.064	15.275
Association of Predicted Probabilities and Observed													Association of Predicted Probabilities and Observed													Association of Predicted Probabilities and Observed
Responses													Responses													Responses
Percent Concordant	68.1	Somers' D	0.419										Percent Concordant	67.6	Somers' D	0.394										Percent Concordant	67.5	Somers' D	0.399
Percent Discordant	26.3	Gamma	0.444										Percent Discordant	28.2	Gamma	0.411										Percent Discordant	27.6	Gamma	0.42
Percent Tied	5.6	Tau-a	0.001										Percent Tied	4.2	Tau-a	0.001										Percent Tied	4.9	Tau-a	0.001
Pairs	57201816	c	0.709										Pairs	57201816	c	0.697										Pairs	57201816	c	0.7
The LOGISTIC Procedure													The LOGISTIC Procedure													The LOGISTIC Procedure
Model Information													Model Information													Model Information
Data Set								A.EXPSR1					Data Set								A.EXPSR1					Data Set								A.EXPSR1
Response Variable								long_covid_yn					Response Variable								long_covid_yn					Response Variable								long_covid_yn
Number of Response Levels								2					Number of Response Levels								2					Number of Response Levels								2
Model								binary logit					Model								binary logit					Model								binary logit
Optimization Technique								Fisher's scoring					Optimization Technique								Fisher's scoring					Optimization Technique								Fisher's scoring
Number of Observations Read								225458					Number of Observations Read								225458					Number of Observations Read								225458
Number of Observations Used								225458					Number of Observations Used								225458					Number of Observations Used								225458
Response Profile													Response Profile													Response Profile
Ordered								long_covid_yn	Total				Ordered								long_covid_yn	Total				Ordered								long_covid_yn	Total
Value									Frequency				Value									Frequency				Value									Frequency
1								0	225204				1								0	225204				1								0	225204
2								1	254				2								1	254				2								1	254
Probability modeled is long_covid_yn=1.													Probability modeled is long_covid_yn=1.													Probability modeled is long_covid_yn=1.
Class Level Information													Class Level Information													Class Level Information
Class	Value	Design Variables											Class	Value	Design Variables											Class	Value	Design Variables
SEX_TYPE	1	-1											SEX_TYPE	1	-1											SEX_TYPE	1	-1
	2	1												2	1												2	1
age_group	1	-1	-1	-1	-1	-1	-1						age_group	1	-1	-1	-1	-1	-1	-1						age_group	1	-1	-1	-1	-1	-1	-1
	2	1	0	0	0	0	0							2	1	0	0	0	0	0							2	1	0	0	0	0	0
	3	0	1	0	0	0	0							3	0	1	0	0	0	0							3	0	1	0	0	0	0
	4	0	0	1	0	0	0							4	0	0	1	0	0	0							4	0	0	1	0	0	0
	5	0	0	0	1	0	0							5	0	0	0	1	0	0							5	0	0	0	1	0	0
	6	0	0	0	0	1	0							6	0	0	0	0	1	0							6	0	0	0	0	1	0
	7	0	0	0	0	0	1							7	0	0	0	0	0	1							7	0	0	0	0	0	1
area	1	-1	-1	-1									area	1	-1	-1	-1									area	1	-1	-1	-1
	2	1	0	0										2	1	0	0										2	1	0	0
	3	0	1	0										3	0	1	0										3	0	1	0
	4	0	0	1										4	0	0	1										4	0	0	1
Model Convergence Status													Model Convergence Status													Model Convergence Status
Convergence criterion (GCONV=1E-8) satisfied.													Convergence criterion (GCONV=1E-8) satisfied.													Convergence criterion (GCONV=1E-8) satisfied.
Model Fit Statistics													Model Fit Statistics													Model Fit Statistics
Criterion	Intercept Only	Intercept and Covariates											Criterion	Intercept Only	Intercept and Covariates											Criterion	Intercept Only	Intercept and Covariates
AIC	3958.3	3826.47											AIC	3958.3	3831.76											AIC	3958.3	3834.08
SC	3968.63	3950.38											SC	3968.63	3955.67											SC	3968.63	3957.99
-2 Log L	3956.300	3802.47											-2 Log L	3956.300	3807.76											-2 Log L	3956.300	3810.08
Testing Global Null Hypothesis: BETA=0													Testing Global Null Hypothesis: BETA=0													Testing Global Null Hypothesis: BETA=0
Test	Chi-Square	DF	Pr > ChiSq										Test	Chi-Square	DF	Pr > ChiSq										Test	Chi-Square	DF	Pr > ChiSq
Likelihood Ratio	153.828	11	<.0001										Likelihood Ratio	148.543	11	<.0001										Likelihood Ratio	146.218	11	<.0001
Score	169.504	11	<.0001										Score	160.128	11	<.0001										Score	157.36	11	<.0001
Wald	138.787	11	<.0001										Wald	131.106	11	<.0001										Wald	128.47	11	<.0001
Type 3 Analysis of Effects													Type 3 Analysis of Effects													Type 3 Analysis of Effects
Effect	DF	Wald	Pr > ChiSq										Effect	DF	Wald	Pr > ChiSq										Effect	DF	Wald	Pr > ChiSq
		Chi-Square													Chi-Square													Chi-Square
drug_acet_1	1	8.9422	0.0028										drug_acet_2	1	2.8606	0.0908										drug_acet_3	1	0.4571	0.499
SEX_TYPE	1	0.0251	0.8742										SEX_TYPE	1	0.007	0.9333										SEX_TYPE	1	0.1009	0.7507
age_group	6	97.7628	<.0001										age_group	6	102.147	<.0001										age_group	6	107.252	<.0001
area	3	13.7484	0.0033										area	3	15.4439	0.0015										area	3	15.881	0.0012
Analysis of Maximum Likelihood Estimates													Analysis of Maximum Likelihood Estimates													Analysis of Maximum Likelihood Estimates
Parameter		DF	Estimate	Standard	Wald	Pr > ChiSq							Parameter		DF	Estimate	Standard	Wald	Pr > ChiSq							Parameter		DF	Estimate	Standard	Wald	Pr > ChiSq
				Error	Chi-Square												Error	Chi-Square												Error	Chi-Square
Intercept		1	-6.5953	0.1616	1664.93	<.0001							Intercept		1	-6.5947	0.165	1596.73	<.0001							Intercept		1	-6.5059	0.1619	1615.1	<.0001
drug_acet_1		1	0.502	0.1679	8.9422	0.0028							drug_acet_2		1	0.2278	0.1347	2.8606	0.0908							drug_acet_3		1	-0.1078	0.1594	0.4571	0.499
SEX_TYPE	2	1	0.01	0.0633	0.0251	0.8742							SEX_TYPE	2	1	0.00532	0.0635	0.007	0.9333							SEX_TYPE	2	1	0.0202	0.0635	0.1009	0.7507
age_group	2	1	-0.357	0.1678	4.5271	0.0334							age_group	2	1	-0.369	0.1677	4.8409	0.0278							age_group	2	1	-0.3874	0.1675	5.3468	0.0208
age_group	3	1	-0.4014	0.1654	5.891	0.0152							age_group	3	1	-0.4095	0.1654	6.1331	0.0133							age_group	3	1	-0.4261	0.1653	6.647	0.0099
age_group	4	1	0.1041	0.133	0.6124	0.4339							age_group	4	1	0.1033	0.133	0.6032	0.4373							age_group	4	1	0.0944	0.133	0.5036	0.4779
age_group	5	1	0.5053	0.1284	15.4936	<.0001							age_group	5	1	0.5073	0.1284	15.6073	<.0001							age_group	5	1	0.5187	0.1284	16.3273	<.0001
age_group	6	1	0.8834	0.1601	30.4289	<.0001							age_group	6	1	0.8929	0.1602	31.0543	<.0001							age_group	6	1	0.9223	0.16	33.2259	<.0001
age_group	7	1	0.6204	0.2384	6.7704	0.0093							age_group	7	1	0.6569	0.2377	7.6364	0.0057							age_group	7	1	0.6712	0.2376	7.9812	0.0047
area	2	1	-0.4957	0.2075	5.7053	0.0169							area	2	1	-0.508	0.2074	5.9971	0.0143							area	2	1	-0.5116	0.2074	6.0832	0.0136
area	3	1	-0.1946	0.17	1.3103	0.2523							area	3	1	-0.2045	0.1699	1.4482	0.2288							area	3	1	-0.202	0.1699	1.413	0.2346
area	4	1	0.5223	0.4387	1.4173	0.2338							area	4	1	0.5263	0.4387	1.4394	0.2302							area	4	1	0.5194	0.4387	1.402	0.2364
Odds Ratio Estimates													Odds Ratio Estimates													Odds Ratio Estimates
Effect	Point Estimate	95% Wald											Effect	Point Estimate	95% Wald											Effect	Point Estimate	95% Wald
		Confidence Limits													Confidence Limits													Confidence Limits
drug_acet_1	1.652	1.189	2.296										drug_acet_2	1.256	0.964	1.635										drug_acet_3	0.898	0.657	1.227
SEX_TYPE 2 vs 1	1.02	0.796	1.307										SEX_TYPE 2 vs 1	1.011	0.788	1.297										SEX_TYPE 2 vs 1	1.041	0.812	1.336
age_group 2 vs 1	2.712	1.591	4.623										age_group 2 vs 1	2.754	1.615	4.694										age_group 2 vs 1	2.734	1.604	4.66
age_group 3 vs 1	2.594	1.527	4.407										age_group 3 vs 1	2.644	1.557	4.49										age_group 3 vs 1	2.63	1.549	4.467
age_group 4 vs 1	4.301	2.663	6.946										age_group 4 vs 1	4.416	2.736	7.128										age_group 4 vs 1	4.426	2.742	7.144
age_group 5 vs 1	6.424	4	10.318										age_group 5 vs 1	6.614	4.122	10.612										age_group 5 vs 1	6.765	4.219	10.849
age_group 6 vs 1	9.376	5.552	15.834										age_group 6 vs 1	9.726	5.766	16.405										age_group 6 vs 1	10.128	6.011	17.064
age_group 7 vs 1	7.208	3.705	14.022										age_group 7 vs 1	7.681	3.96	14.9										age_group 7 vs 1	7.879	4.065	15.273
area 2 vs 1	0.515	0.337	0.786										area 2 vs 1	0.499	0.328	0.761										area 2 vs 1	0.494	0.324	0.752
area 3 vs 1	0.696	0.534	0.906										area 3 vs 1	0.677	0.52	0.88										area 3 vs 1	0.673	0.517	0.875
area 4 vs 1	1.425	0.451	4.508										area 4 vs 1	1.405	0.444	4.444										area 4 vs 1	1.384	0.438	4.378
Association of Predicted Probabilities and Observed													Association of Predicted Probabilities and Observed													Association of Predicted Probabilities and Observed
Responses													Responses													Responses
Percent Concordant	70.6	Somers' D	0.435										Percent Concordant	70.5	Somers' D	0.426										Percent Concordant	70.2	Somers' D	0.422
Percent Discordant	27.2	Gamma	0.444										Percent Discordant	27.9	Gamma	0.433										Percent Discordant	28	Gamma	0.43
Percent Tied	2.2	Tau-a	0.001										Percent Tied	1.6	Tau-a	0.001										Percent Tied	1.9	Tau-a	0.001
Pairs	57201816	c	0.717										Pairs	57201816	c	0.713										Pairs	57201816	c	0.711
The LOGISTIC Procedure													The LOGISTIC Procedure													The LOGISTIC Procedure
Model Information													Model Information													Model Information
Data Set								A.EXPSR1					Data Set								A.EXPSR1					Data Set								A.EXPSR1
Response Variable								long_covid_yn					Response Variable								long_covid_yn					Response Variable								long_covid_yn
Number of Response Levels								2					Number of Response Levels								2					Number of Response Levels								2
Model								binary logit					Model								binary logit					Model								binary logit
Optimization Technique								Fisher's scoring					Optimization Technique								Fisher's scoring					Optimization Technique								Fisher's scoring
Number of Observations Read								225458					Number of Observations Read								225458					Number of Observations Read								225458
Number of Observations Used								225458					Number of Observations Used								225458					Number of Observations Used								225458
Response Profile													Response Profile													Response Profile
Ordered								long_covid_yn	Total				Ordered								long_covid_yn	Total				Ordered								long_covid_yn	Total
Value									Frequency				Value									Frequency				Value									Frequency
1								0	225204				1								0	225204				1								0	225204
2								1	254				2								1	254				2								1	254
Probability modeled is long_covid_yn=1.													Probability modeled is long_covid_yn=1.													Probability modeled is long_covid_yn=1.
Class Level Information													Class Level Information													Class Level Information
Class	Value	Design Variables											Class	Value	Design Variables											Class	Value	Design Variables
SEX_TYPE	1	-1											SEX_TYPE	1	-1											SEX_TYPE	1	-1
	2	1												2	1												2	1
age_group	1	-1	-1	-1	-1	-1	-1						age_group	1	-1	-1	-1	-1	-1	-1						age_group	1	-1	-1	-1	-1	-1	-1
	2	1	0	0	0	0	0							2	1	0	0	0	0	0							2	1	0	0	0	0	0
	3	0	1	0	0	0	0							3	0	1	0	0	0	0							3	0	1	0	0	0	0
	4	0	0	1	0	0	0							4	0	0	1	0	0	0							4	0	0	1	0	0	0
	5	0	0	0	1	0	0							5	0	0	0	1	0	0							5	0	0	0	1	0	0
	6	0	0	0	0	1	0							6	0	0	0	0	1	0							6	0	0	0	0	1	0
	7	0	0	0	0	0	1							7	0	0	0	0	0	1							7	0	0	0	0	0	1
CCI_group	0	-1	-1	-1									CCI_group	0	-1	-1	-1									CCI_group	0	-1	-1	-1
	1	1	0	0										1	1	0	0										1	1	0	0
	2	0	1	0										2	0	1	0										2	0	1	0
	3	0	0	1										3	0	0	1										3	0	0	1
area	1	-1	-1	-1									area	1	-1	-1	-1									area	1	-1	-1	-1
	2	1	0	0										2	1	0	0										2	1	0	0
	3	0	1	0										3	0	1	0										3	0	1	0
	4	0	0	1										4	0	0	1										4	0	0	1
Model Convergence Status													Model Convergence Status													Model Convergence Status
Convergence criterion (GCONV=1E-8) satisfied.													Convergence criterion (GCONV=1E-8) satisfied.													Convergence criterion (GCONV=1E-8) satisfied.
Model Fit Statistics													Model Fit Statistics													Model Fit Statistics
Criterion	Intercept Only	Intercept and Covariates											Criterion	Intercept Only	Intercept and Covariates											Criterion	Intercept Only	Intercept and Covariates
AIC	3958.3	3819.44											AIC	3958.3	3825.07											AIC	3958.3	3826.34
SC	3968.63	3974.33											SC	3968.63	3979.96											SC	3968.63	3981.23
-2 Log L	3956.300	3789.44											-2 Log L	3956.300	3795.07											-2 Log L	3956.300	3796.34
Testing Global Null Hypothesis: BETA=0													Testing Global Null Hypothesis: BETA=0													Testing Global Null Hypothesis: BETA=0
Test	Chi-Square	DF	Pr > ChiSq										Test	Chi-Square	DF	Pr > ChiSq										Test	Chi-Square	DF	Pr > ChiSq
Likelihood Ratio	166.859	14	<.0001										Likelihood Ratio	161.227	14	<.0001										Likelihood Ratio	159.96	14	<.0001
Score	187.527	14	<.0001										Score	177.85	14	<.0001										Score	176.283	14	<.0001
Wald	153.556	14	<.0001										Wald	145.589	14	<.0001										Wald	144.154	14	<.0001
Type 3 Analysis of Effects													Type 3 Analysis of Effects													Type 3 Analysis of Effects
Effect	DF	Wald	Pr > ChiSq										Effect	DF	Wald	Pr > ChiSq										Effect	DF	Wald	Pr > ChiSq
		Chi-Square													Chi-Square													Chi-Square
drug_acet_1	1	8.5699	0.0034										drug_acet_2	1	2.1688	0.1408										drug_acet_3	1	0.8333	0.3613
SEX_TYPE	1	0.0561	0.8128										SEX_TYPE	1	0.0325	0.857										SEX_TYPE	1	0.178	0.6731
age_group	6	60.6311	<.0001										age_group	6	63.9615	<.0001										age_group	6	65.8937	<.0001
area	3	14.4311	0.0024										area	3	16.1065	0.0011										area	3	16.4631	0.0009
CCI_group	3	13.4082	0.0038										CCI_group	3	13.0501	0.0045										CCI_group	3	14.1411	0.0027
Analysis of Maximum Likelihood Estimates													Analysis of Maximum Likelihood Estimates													Analysis of Maximum Likelihood Estimates
Parameter		DF	Estimate	Standard	Wald	Pr > ChiSq							Parameter		DF	Estimate	Standard	Wald	Pr > ChiSq							Parameter		DF	Estimate	Standard	Wald	Pr > ChiSq
				Error	Chi-Square												Error	Chi-Square												Error	Chi-Square
Intercept		1	-6.419	0.1713	1403.84	<.0001							Intercept		1	-6.4136	0.1752	1340.25	<.0001							Intercept		1	-6.3178	0.172	1348.9	<.0001
drug_acet_1		1	0.4911	0.1678	8.5699	0.0034							drug_acet_2		1	0.1988	0.135	2.1688	0.1408							drug_acet_3		1	-0.1459	0.1598	0.8333	0.3613
SEX_TYPE	2	1	0.015	0.0633	0.0561	0.8128							SEX_TYPE	2	1	0.0115	0.0636	0.0325	0.857							SEX_TYPE	2	1	0.0268	0.0636	0.178	0.6731
age_group	2	1	-0.2319	0.1725	1.8082	0.1787							age_group	2	1	-0.2469	0.1723	2.0524	0.152							age_group	2	1	-0.2586	0.1722	2.2552	0.1332
age_group	3	1	-0.316	0.1676	3.5568	0.0593							age_group	3	1	-0.3265	0.1675	3.8001	0.0512							age_group	3	1	-0.3385	0.1674	4.0867	0.0432
age_group	4	1	0.1306	0.1334	0.9591	0.3274							age_group	4	1	0.1288	0.1334	0.9318	0.3344							age_group	4	1	0.1215	0.1334	0.8302	0.3622
age_group	5	1	0.4522	0.1297	12.155	0.0005							age_group	5	1	0.456	0.1297	12.3613	0.0004							age_group	5	1	0.4652	0.1297	12.8721	0.0003
age_group	6	1	0.7452	0.166	20.1477	<.0001							age_group	6	1	0.7584	0.166	20.8717	<.0001							age_group	6	1	0.781	0.1658	22.1849	<.0001
age_group	7	1	0.4278	0.2462	3.0193	0.0823							age_group	7	1	0.4681	0.2455	3.6361	0.0565							age_group	7	1	0.4701	0.2456	3.663	0.0556
area	2	1	-0.5246	0.2077	6.3773	0.0116							area	2	1	-0.5366	0.2076	6.6793	0.0098							area	2	1	-0.5411	0.2076	6.7903	0.0092
area	3	1	-0.2182	0.1702	1.6447	0.1997							area	3	1	-0.2276	0.1701	1.7898	0.181							area	3	1	-0.2252	0.1701	1.7528	0.1855
area	4	1	0.5945	0.4393	1.8313	0.176							area	4	1	0.5979	0.4393	1.8522	0.1735							area	4	1	0.594	0.4393	1.8284	0.1763
CCI_group	1	1	0.1445	0.119	1.476	0.2244							CCI_group	1	1	0.1435	0.119	1.4549	0.2277							CCI_group	1	1	0.1488	0.119	1.5649	0.2109
CCI_group	2	1	-0.0584	0.1628	0.1288	0.7197							CCI_group	2	1	-0.0615	0.1628	0.1428	0.7056							CCI_group	2	1	-0.0554	0.1628	0.1156	0.7338
CCI_group	3	1	0.2687	0.1578	2.9003	0.0886							CCI_group	3	1	0.2675	0.1578	2.8739	0.09							CCI_group	3	1	0.273	0.1578	2.993	0.0836
Odds Ratio Estimates													Odds Ratio Estimates													Odds Ratio Estimates
Effect	Point Estimate	95% Wald											Effect	Point Estimate	95% Wald											Effect	Point Estimate	95% Wald
		Confidence Limits													Confidence Limits													Confidence Limits
drug_acet_1	1.634	1.176	2.27										drug_acet_2	1.22	0.936	1.589										drug_acet_3	0.864	0.632	1.182
SEX_TYPE 2 vs 1	1.03	0.804	1.321										SEX_TYPE 2 vs 1	1.023	0.797	1.313										SEX_TYPE 2 vs 1	1.055	0.822	1.354
age_group 2 vs 1	2.654	1.556	4.525										age_group 2 vs 1	2.694	1.58	4.593										age_group 2 vs 1	2.67	1.566	4.553
age_group 3 vs 1	2.44	1.434	4.151										age_group 3 vs 1	2.487	1.462	4.232										age_group 3 vs 1	2.465	1.449	4.194
age_group 4 vs 1	3.813	2.346	6.2										age_group 4 vs 1	3.922	2.414	6.373										age_group 4 vs 1	3.905	2.403	6.346
age_group 5 vs 1	5.26	3.22	8.592										age_group 5 vs 1	5.44	3.334	8.876										age_group 5 vs 1	5.507	3.376	8.982
age_group 6 vs 1	7.05	4.054	12.262										age_group 6 vs 1	7.361	4.239	12.783										age_group 6 vs 1	7.552	4.351	13.107
age_group 7 vs 1	5.133	2.553	10.32										age_group 7 vs 1	5.506	2.747	11.038										age_group 7 vs 1	5.534	2.76	11.096
area 2 vs 1	0.51	0.334	0.778										area 2 vs 1	0.495	0.325	0.755										area 2 vs 1	0.49	0.322	0.747
area 3 vs 1	0.693	0.532	0.903										area 3 vs 1	0.674	0.519	0.877										area 3 vs 1	0.672	0.517	0.874
area 4 vs 1	1.562	0.493	4.95										area 4 vs 1	1.54	0.486	4.877										area 4 vs 1	1.525	0.481	4.829
CCI_group 1 vs 0	1.648	1.205	2.253										CCI_group 1 vs 0	1.637	1.197	2.24										CCI_group 1 vs 0	1.674	1.224	2.29
CCI_group 2 vs 0	1.345	0.86	2.104										CCI_group 2 vs 0	1.334	0.852	2.087										CCI_group 2 vs 0	1.365	0.872	2.136
CCI_group 3 vs 0	1.865	1.205	2.887										CCI_group 3 vs 0	1.853	1.197	2.869										CCI_group 3 vs 0	1.896	1.224	2.935
Association of Predicted Probabilities and Observed													Association of Predicted Probabilities and Observed													Association of Predicted Probabilities and Observed
Responses													Responses													Responses
Percent Concordant	72.1	Somers' D	0.454										Percent Concordant	71.8	Somers' D	0.445										Percent Concordant	71.5	Somers' D	0.441
Percent Discordant	26.7	Gamma	0.46										Percent Discordant	27.3	Gamma	0.449										Percent Discordant	27.4	Gamma	0.446
Percent Tied	1.2	Tau-a	0.001										Percent Tied	0.9	Tau-a	0.001										Percent Tied	1	Tau-a	0.001
Pairs	57201816	c	0.727										Pairs	57201816	c	0.723										Pairs	57201816	c	0.72
The LOGISTIC Procedure													The LOGISTIC Procedure													The LOGISTIC Procedure
Model Information													Model Information													Model Information
Data Set								A.EXPSR1					Data Set								A.EXPSR1					Data Set								A.EXPSR1
Response Variable								long_covid_yn					Response Variable								long_covid_yn					Response Variable								long_covid_yn
Number of Response Levels								2					Number of Response Levels								2					Number of Response Levels								2
Model								binary logit					Model								binary logit					Model								binary logit
Optimization Technique								Fisher's scoring					Optimization Technique								Fisher's scoring					Optimization Technique								Fisher's scoring
Number of Observations Read								225458					Number of Observations Read								225458					Number of Observations Read								225458
Number of Observations Used								225458					Number of Observations Used								225458					Number of Observations Used								225458
Response Profile													Response Profile													Response Profile
Ordered								long_covid_yn	Total				Ordered								long_covid_yn	Total				Ordered								long_covid_yn	Total
Value									Frequency				Value									Frequency				Value									Frequency
1								0	225204				1								0	225204				1								0	225204
2								1	254				2								1	254				2								1	254
Probability modeled is long_covid_yn=1.													Probability modeled is long_covid_yn=1.													Probability modeled is long_covid_yn=1.
Class Level Information													Class Level Information													Class Level Information
Class	Value	Design Variables											Class	Value	Design Variables											Class	Value	Design Variables
SEX_TYPE	1	-1											SEX_TYPE	1	-1											SEX_TYPE	1	-1
	2	1												2	1												2	1
age_group	1	-1	-1	-1	-1	-1	-1						age_group	1	-1	-1	-1	-1	-1	-1						age_group	1	-1	-1	-1	-1	-1	-1
	2	1	0	0	0	0	0							2	1	0	0	0	0	0							2	1	0	0	0	0	0
	3	0	1	0	0	0	0							3	0	1	0	0	0	0							3	0	1	0	0	0	0
	4	0	0	1	0	0	0							4	0	0	1	0	0	0							4	0	0	1	0	0	0
	5	0	0	0	1	0	0							5	0	0	0	1	0	0							5	0	0	0	1	0	0
	6	0	0	0	0	1	0							6	0	0	0	0	1	0							6	0	0	0	0	1	0
	7	0	0	0	0	0	1							7	0	0	0	0	0	1							7	0	0	0	0	0	1
CCI_group	0	-1	-1	-1									CCI_group	0	-1	-1	-1									CCI_group	0	-1	-1	-1
	1	1	0	0										1	1	0	0										1	1	0	0
	2	0	1	0										2	0	1	0										2	0	1	0
	3	0	0	1										3	0	0	1										3	0	0	1
area	1	-1	-1	-1									area	1	-1	-1	-1									area	1	-1	-1	-1
	2	1	0	0										2	1	0	0										2	1	0	0
	3	0	1	0										3	0	1	0										3	0	1	0
	4	0	0	1										4	0	0	1										4	0	0	1
Model Convergence Status													Model Convergence Status													Model Convergence Status
Convergence criterion (GCONV=1E-8) satisfied.													Convergence criterion (GCONV=1E-8) satisfied.													Convergence criterion (GCONV=1E-8) satisfied.
Model Fit Statistics													Model Fit Statistics													Model Fit Statistics
Criterion	Intercept Only	Intercept and Covariates											Criterion	Intercept Only	Intercept and Covariates											Criterion	Intercept Only	Intercept and Covariates
AIC	3958.3	3821.33											AIC	3958.3	3827.65											AIC	3958.3	3828.72
SC	3968.63	4162.09											SC	3968.63	4168.41											SC	3968.63	4169.47
-2 Log L	3956.300	3755.33											-2 Log L	3956.300	3761.65											-2 Log L	3956.300	3762.72
Testing Global Null Hypothesis: BETA=0													Testing Global Null Hypothesis: BETA=0													Testing Global Null Hypothesis: BETA=0
Test	Chi-Square	DF	Pr > ChiSq										Test	Chi-Square	DF	Pr > ChiSq										Test	Chi-Square	DF	Pr > ChiSq
Likelihood Ratio	200.967	32	<.0001										Likelihood Ratio	194.646	32	<.0001										Likelihood Ratio	193.584	32	<.0001
Score	255.27	32	<.0001										Score	244.865	32	<.0001										Score	243.482	32	<.0001
Wald	206.136	32	<.0001										Wald	197.699	32	<.0001										Wald	196.571	32	<.0001
Type 3 Analysis of Effects													Type 3 Analysis of Effects													Type 3 Analysis of Effects
Effect	DF	Wald	Pr > ChiSq										Effect	DF	Wald	Pr > ChiSq										Effect	DF	Wald	Pr > ChiSq
		Chi-Square													Chi-Square													Chi-Square
drug_acet_1	1	9.3422	0.0022										drug_acet_2	1	2.1396	0.1435										drug_acet_3	1	1.0032	0.3165
SEX_TYPE	1	0.1547	0.6941										SEX_TYPE	1	0.1239	0.7248										SEX_TYPE	1	0.3229	0.5699
age_group	6	55.1389	<.0001										age_group	6	58.5236	<.0001										age_group	6	59.6668	<.0001
area	3	13.3826	0.0039										area	3	15.1382	0.0017										area	3	15.4441	0.0015
CCI_group	3	4.2114	0.2395										CCI_group	3	4.1717	0.2435										CCI_group	3	4.4041	0.221
comor_db	1	0.9372	0.333										comor_db	1	0.9557	0.3283										comor_db	1	0.8474	0.3573
comor_cbp	1	0.7761	0.3783										comor_cbp	1	0.8516	0.3561										comor_cbp	1	0.6216	0.4305
comor_oa	1	0.2575	0.6119										comor_oa	1	0.2	0.6547										comor_oa	1	0.3105	0.5774
comor_rm	1	0.4684	0.4937										comor_rm	1	0.468	0.4939										comor_rm	1	0.4672	0.4943
comor_op	1	1.2891	0.2562										comor_op	1	1.3407	0.2469										comor_op	1	1.2877	0.2565
comor_copd	1	0.2771	0.5986										comor_copd	1	0.2617	0.609										comor_copd	1	0.2572	0.6121
comor_dm	1	1.2137	0.2706										comor_dm	1	1.0034	0.3165										comor_dm	1	1.083	0.298
comor_dd	1	4.1668	0.0412										comor_dd	1	4.1053	0.0427										comor_dd	1	4.0715	0.0436
comor_ad	1	0.1208	0.7282										comor_ad	1	0.1266	0.722										comor_ad	1	0.0859	0.7695
comor_hl	1	0	0.9961										comor_hl	1	0.0012	0.9722										comor_hl	1	0.0002	0.9886
comor_htn	1	0.4628	0.4963										comor_htn	1	0.4737	0.4913										comor_htn	1	0.4729	0.4916
comor_cv	1	1.2012	0.2731										comor_cv	1	1.1974	0.2738										comor_cv	1	1.2034	0.2726
comor_rf	1	0.0857	0.7697										comor_rf	1	0.0961	0.7566										comor_rf	1	0.0744	0.7851
comor_cld	1	4.7753	0.0289										comor_cld	1	4.7061	0.0301										comor_cld	1	4.7519	0.0293
comor_cbv	1	0.5448	0.4605										comor_cbv	1	0.5276	0.4676										comor_cbv	1	0.5211	0.4704
comor_am	1	8.7142	0.0032										comor_am	1	8.5191	0.0035										comor_am	1	8.5316	0.0035
comor_sd	1	9.9995	0.0016										comor_sd	1	9.7278	0.0018										comor_sd	1	10.2125	0.0014
comor_td	1	0.6177	0.4319										comor_td	1	0.5923	0.4415										comor_td	1	0.6222	0.4302
Analysis of Maximum Likelihood Estimates													Analysis of Maximum Likelihood Estimates													Analysis of Maximum Likelihood Estimates
Parameter		DF	Estimate	Standard	Wald	Pr > ChiSq							Parameter		DF	Estimate	Standard	Wald	Pr > ChiSq							Parameter		DF	Estimate	Standard	Wald	Pr > ChiSq
				Error	Chi-Square												Error	Chi-Square												Error	Chi-Square
Intercept		1	-6.6626	0.2208	910.436	<.0001							Intercept		1	-6.6491	0.2231	887.94	<.0001							Intercept		1	-6.5554	0.2206	882.997	<.0001
drug_acet_1		1	0.513	0.1678	9.3422	0.0022							drug_acet_2		1	0.1983	0.1356	2.1396	0.1435							drug_acet_3		1	-0.1614	0.1611	1.0032	0.3165
SEX_TYPE	2	1	0.0256	0.0651	0.1547	0.6941							SEX_TYPE	2	1	0.023	0.0654	0.1239	0.7248							SEX_TYPE	2	1	0.0371	0.0654	0.3229	0.5699
age_group	2	1	-0.2647	0.1769	2.2392	0.1346							age_group	2	1	-0.2808	0.1768	2.5232	0.1122							age_group	2	1	-0.2906	0.1767	2.7057	0.1
age_group	3	1	-0.3612	0.1707	4.479	0.0343							age_group	3	1	-0.3713	0.1706	4.7349	0.0296							age_group	3	1	-0.3815	0.1706	5.0018	0.0253
age_group	4	1	0.0898	0.1358	0.4373	0.5084							age_group	4	1	0.0902	0.1358	0.441	0.5067							age_group	4	1	0.0832	0.1358	0.3756	0.5399
age_group	5	1	0.4261	0.1329	10.2752	0.0013							age_group	5	1	0.4352	0.1328	10.7349	0.0011							age_group	5	1	0.4419	0.1328	11.079	0.0009
age_group	6	1	0.7528	0.1726	19.0286	<.0001							age_group	6	1	0.7698	0.1726	19.8847	<.0001							age_group	6	1	0.7882	0.1724	20.8956	<.0001
age_group	7	1	0.5783	0.266	4.7277	0.0297							age_group	7	1	0.6104	0.2655	5.2858	0.0215							age_group	7	1	0.6111	0.2656	5.2931	0.0214
area	2	1	-0.5133	0.2079	6.0979	0.0135							area	2	1	-0.527	0.2078	6.4353	0.0112							area	2	1	-0.5317	0.2077	6.5516	0.0105
area	3	1	-0.215	0.1703	1.5938	0.2068							area	3	1	-0.2246	0.1702	1.7408	0.187							area	3	1	-0.2234	0.1702	1.7229	0.1893
area	4	1	0.5925	0.4395	1.817	0.1777							area	4	1	0.5959	0.4395	1.8383	0.1752							area	4	1	0.5953	0.4395	1.8346	0.1756
CCI_group	1	1	0.2194	0.1263	3.0184	0.0823							CCI_group	1	1	0.2188	0.1262	3.0042	0.083							CCI_group	1	1	0.2198	0.1261	3.0393	0.0813
CCI_group	2	1	-0.1455	0.1695	0.7371	0.3906							CCI_group	2	1	-0.146	0.1695	0.7421	0.389							CCI_group	2	1	-0.1395	0.1695	0.6768	0.4107
CCI_group	3	1	0.0152	0.1985	0.0059	0.9389							CCI_group	3	1	0.0144	0.1986	0.0053	0.9422							CCI_group	3	1	0.0241	0.1982	0.0147	0.9033
comor_db		1	0.2086	0.2154	0.9372	0.333							comor_db		1	0.2106	0.2154	0.9557	0.3283							comor_db		1	0.1982	0.2153	0.8474	0.3573
comor_cbp		1	-0.1692	0.192	0.7761	0.3783							comor_cbp		1	-0.1775	0.1923	0.8516	0.3561							comor_cbp		1	-0.1518	0.1925	0.6216	0.4305
comor_oa		1	0.1044	0.2058	0.2575	0.6119							comor_oa		1	0.0921	0.2059	0.2	0.6547							comor_oa		1	0.1149	0.2062	0.3105	0.5774
comor_rm		1	0.3224	0.471	0.4684	0.4937							comor_rm		1	0.3222	0.471	0.468	0.4939							comor_rm		1	0.322	0.4711	0.4672	0.4943
comor_op		1	-0.382	0.3364	1.2891	0.2562							comor_op		1	-0.3897	0.3365	1.3407	0.2469							comor_op		1	-0.3819	0.3365	1.2877	0.2565
comor_copd		1	0.3141	0.5968	0.2771	0.5986							comor_copd		1	0.3052	0.5967	0.2617	0.609							comor_copd		1	0.3026	0.5966	0.2572	0.6121
comor_dm		1	-0.5484	0.4978	1.2137	0.2706							comor_dm		1	-0.4981	0.4973	1.0034	0.3165							comor_dm		1	-0.5176	0.4974	1.083	0.298
comor_dd		1	-0.984	0.4821	4.1668	0.0412							comor_dd		1	-0.9762	0.4818	4.1053	0.0427							comor_dd		1	-0.9735	0.4825	4.0715	0.0436
comor_ad		1	-0.1204	0.3464	0.1208	0.7282							comor_ad		1	-0.1232	0.3463	0.1266	0.722							comor_ad		1	-0.1017	0.3469	0.0859	0.7695
comor_hl		1	-0.00087	0.18	0	0.9961							comor_hl		1	-0.00627	0.18	0.0012	0.9722							comor_hl		1	-0.00256	0.1801	0.0002	0.9886
comor_htn		1	-0.1171	0.1721	0.4628	0.4963							comor_htn		1	-0.1184	0.172	0.4737	0.4913							comor_htn		1	-0.1184	0.1722	0.4729	0.4916
comor_cv		1	0.2685	0.245	1.2012	0.2731							comor_cv		1	0.2681	0.245	1.1974	0.2738							comor_cv		1	0.2687	0.245	1.2034	0.2726
comor_rf		1	0.1443	0.4929	0.0857	0.7697							comor_rf		1	0.1527	0.4925	0.0961	0.7566							comor_rf		1	0.1344	0.4929	0.0744	0.7851
comor_cld		1	0.462	0.2114	4.7753	0.0289							comor_cld		1	0.4588	0.2115	4.7061	0.0301							comor_cld		1	0.4607	0.2113	4.7519	0.0293
comor_cbv		1	0.2331	0.3159	0.5448	0.4605							comor_cbv		1	0.2292	0.3156	0.5276	0.4676							comor_cbv		1	0.2277	0.3155	0.5211	0.4704
comor_am		1	0.762	0.2581	8.7142	0.0032							comor_am		1	0.7531	0.258	8.5191	0.0035							comor_am		1	0.7542	0.2582	8.5316	0.0035
comor_sd		1	0.7615	0.2408	9.9995	0.0016							comor_sd		1	0.7513	0.2409	9.7278	0.0018							comor_sd		1	0.7708	0.2412	10.2125	0.0014
comor_td		1	0.1924	0.2448	0.6177	0.4319							comor_td		1	0.1883	0.2447	0.5923	0.4415							comor_td		1	0.193	0.2447	0.6222	0.4302
Odds Ratio Estimates													Odds Ratio Estimates													Odds Ratio Estimates
Effect	Point Estimate	95% Wald											Effect	Point Estimate	95% Wald											Effect	Point Estimate	95% Wald
		Confidence Limits													Confidence Limits													Confidence Limits
drug_acet_1	1.67	1.202	2.321										drug_acet_2	1.219	0.935	1.591										drug_acet_3	0.851	0.621	1.167
SEX_TYPE 2 vs 1	1.053	0.815	1.359										SEX_TYPE 2 vs 1	1.047	0.81	1.353										SEX_TYPE 2 vs 1	1.077	0.834	1.392
age_group 2 vs 1	2.603	1.526	4.44										age_group 2 vs 1	2.645	1.551	4.513										age_group 2 vs 1	2.616	1.534	4.464
age_group 3 vs 1	2.363	1.386	4.028										age_group 3 vs 1	2.416	1.418	4.118										age_group 3 vs 1	2.389	1.402	4.072
age_group 4 vs 1	3.71	2.268	6.069										age_group 4 vs 1	3.833	2.345	6.267										age_group 4 vs 1	3.803	2.326	6.218
age_group 5 vs 1	5.193	3.134	8.605										age_group 5 vs 1	5.413	3.271	8.957										age_group 5 vs 1	5.443	3.29	9.005
age_group 6 vs 1	7.2	4.032	12.855										age_group 6 vs 1	7.564	4.242	13.488										age_group 6 vs 1	7.696	4.318	13.717
age_group 7 vs 1	6.047	2.867	12.754										age_group 7 vs 1	6.449	3.064	13.573										age_group 7 vs 1	6.447	3.062	13.573
area 2 vs 1	0.523	0.342	0.798										area 2 vs 1	0.505	0.331	0.771										area 2 vs 1	0.501	0.328	0.764
area 3 vs 1	0.704	0.54	0.917										area 3 vs 1	0.684	0.525	0.89										area 3 vs 1	0.682	0.524	0.887
area 4 vs 1	1.579	0.498	5.006										area 4 vs 1	1.553	0.49	4.924										area 4 vs 1	1.546	0.488	4.9
CCI_group 1 vs 0	1.361	0.951	1.948										CCI_group 1 vs 0	1.358	0.949	1.944										CCI_group 1 vs 0	1.383	0.965	1.981
CCI_group 2 vs 0	0.945	0.546	1.637										CCI_group 2 vs 0	0.943	0.545	1.633										CCI_group 2 vs 0	0.966	0.558	1.672
CCI_group 3 vs 0	1.11	0.588	2.097										CCI_group 3 vs 0	1.107	0.586	2.091										CCI_group 3 vs 0	1.137	0.602	2.147
comor_db	1.232	0.808	1.879										comor_db	1.234	0.809	1.883										comor_db	1.219	0.8	1.859
comor_cbp	0.844	0.579	1.23										comor_cbp	0.837	0.574	1.221										comor_cbp	0.859	0.589	1.253
comor_oa	1.11	0.742	1.661										comor_oa	1.096	0.732	1.642										comor_oa	1.122	0.749	1.681
comor_rm	1.38	0.548	3.475										comor_rm	1.38	0.548	3.474										comor_rm	1.38	0.548	3.474
comor_op	0.683	0.353	1.32										comor_op	0.677	0.35	1.31										comor_op	0.683	0.353	1.32
comor_copd	1.369	0.425	4.41										comor_copd	1.357	0.421	4.37										comor_copd	1.353	0.42	4.358
comor_dm	0.578	0.218	1.533										comor_dm	0.608	0.229	1.61										comor_dm	0.596	0.225	1.58
comor_dd	0.374	0.145	0.962										comor_dd	0.377	0.147	0.969										comor_dd	0.378	0.147	0.972
comor_ad	0.887	0.45	1.748										comor_ad	0.884	0.448	1.743										comor_ad	0.903	0.458	1.783
comor_hl	0.999	0.702	1.422										comor_hl	0.994	0.698	1.414										comor_hl	0.997	0.701	1.42
comor_htn	0.89	0.635	1.246										comor_htn	0.888	0.634	1.245										comor_htn	0.888	0.634	1.245
comor_cv	1.308	0.809	2.114										comor_cv	1.307	0.809	2.113										comor_cv	1.308	0.809	2.115
comor_rf	1.155	0.44	3.036										comor_rf	1.165	0.444	3.058										comor_rf	1.144	0.435	3.006
comor_cld	1.587	1.049	2.402										comor_cld	1.582	1.045	2.395										comor_cld	1.585	1.048	2.399
comor_cbv	1.263	0.68	2.345										comor_cbv	1.258	0.677	2.335										comor_cbv	1.256	0.677	2.331
comor_am	2.143	1.292	3.553										comor_am	2.123	1.281	3.521										comor_am	2.126	1.282	3.527
comor_sd	2.142	1.336	3.433										comor_sd	2.12	1.322	3.399										comor_sd	2.161	1.347	3.468
comor_td	1.212	0.75	1.958										comor_td	1.207	0.747	1.95										comor_td	1.213	0.751	1.959
Association of Predicted Probabilities and Observed													Association of Predicted Probabilities and Observed													Association of Predicted Probabilities and Observed
Responses													Responses													Responses
Percent Concordant	73.9	Somers' D	0.486										Percent Concordant	73.5	Somers' D	0.475										Percent Concordant	73.3	Somers' D	0.473
Percent Discordant	25.4	Gamma	0.489										Percent Discordant	26	Gamma	0.478										Percent Discordant	26	Gamma	0.476
Percent Tied	0.7	Tau-a	0.001										Percent Tied	0.5	Tau-a	0.001										Percent Tied	0.6	Tau-a	0.001
Pairs	57201816	c	0.743										Pairs	57201816	c	0.737										Pairs	57201816	c	0.737
The LOGISTIC Procedure													The LOGISTIC Procedure													The LOGISTIC Procedure
Model Information													Model Information													Model Information
Data Set								A.EXPSR1					Data Set								A.EXPSR1					Data Set								A.EXPSR1
Response Variable								long_covid_yn					Response Variable								long_covid_yn					Response Variable								long_covid_yn
Number of Response Levels								2					Number of Response Levels								2					Number of Response Levels								2
Model								binary logit					Model								binary logit					Model								binary logit
Optimization Technique								Fisher's scoring					Optimization Technique								Fisher's scoring					Optimization Technique								Fisher's scoring
Number of Observations Read								225458					Number of Observations Read								225458					Number of Observations Read								225458
Number of Observations Used								225458					Number of Observations Used								225458					Number of Observations Used								225458
Response Profile													Response Profile													Response Profile
Ordered								long_covid_yn	Total				Ordered								long_covid_yn	Total				Ordered								long_covid_yn	Total
Value									Frequency				Value									Frequency				Value									Frequency
1								0	225204				1								0	225204				1								0	225204
2								1	254				2								1	254				2								1	254
Probability modeled is long_covid_yn=1.													Probability modeled is long_covid_yn=1.													Probability modeled is long_covid_yn=1.
Model Convergence Status													Model Convergence Status													Model Convergence Status
Convergence criterion (GCONV=1E-8) satisfied.													Convergence criterion (GCONV=1E-8) satisfied.													Convergence criterion (GCONV=1E-8) satisfied.
Model Fit Statistics													Model Fit Statistics													Model Fit Statistics
Criterion	Intercept Only	Intercept and Covariates											Criterion	Intercept Only	Intercept and Covariates											Criterion	Intercept Only	Intercept and Covariates
AIC	3958.3	3927.83											AIC	3958.3	3930.72											AIC	3958.3	3959.68
SC	3968.63	3948.48											SC	3968.63	3951.37											SC	3968.63	3980.33
-2 Log L	3956.300	3923.83											-2 Log L	3956.300	3926.72											-2 Log L	3956.300	3955.68
Testing Global Null Hypothesis: BETA=0													Testing Global Null Hypothesis: BETA=0													Testing Global Null Hypothesis: BETA=0
Test	Chi-Square	DF	Pr > ChiSq										Test	Chi-Square	DF	Pr > ChiSq										Test	Chi-Square	DF	Pr > ChiSq
Likelihood Ratio	32.4678	1	<.0001										Likelihood Ratio	29.5828	1	<.0001										Likelihood Ratio	0.6181	1	0.4318
Score	74.1797	1	<.0001										Score	63.6331	1	<.0001										Score	0.3094	1	0.578
Wald	54.315	1	<.0001										Wald	48.1787	1	<.0001										Wald	0.0014	1	0.9701
Analysis of Maximum Likelihood Estimates													Analysis of Maximum Likelihood Estimates													Analysis of Maximum Likelihood Estimates
Parameter	DF	Estimate	Standard	Wald	Pr > ChiSq								Parameter	DF	Estimate	Standard	Wald	Pr > ChiSq								Parameter	DF	Estimate	Standard	Wald	Pr > ChiSq
			Error	Chi-Square												Error	Chi-Square												Error	Chi-Square
Intercept	1	-6.8396	0.0647	11168.4	<.0001								Intercept	1	-6.8385	0.0647	11164.9	<.0001								Intercept	1	-6.7862	0.0628	11684.2	<.0001
drug_antiviral_1	1	1.9684	0.2671	54.315	<.0001								drug_antiviral_2	1	1.8535	0.267	48.1787	<.0001								drug_antiviral_3	1	-10.003	267.2	0.0014	0.9701
Odds Ratio Estimates													Odds Ratio Estimates													Odds Ratio Estimates
Effect	Point Estimate	95% Wald											Effect	Point Estimate	95% Wald											Effect	Point Estimate	95% Wald
		Confidence Limits													Confidence Limits													Confidence Limits
drug_antiviral_1	7.159	4.241	12.084										drug_antiviral_2	6.382	3.782	10.772										drug_antiviral_3	<0.001	<0.001	>999.999
Association of Predicted Probabilities and Observed													Association of Predicted Probabilities and Observed													Association of Predicted Probabilities and Observed
Responses													Responses													Responses
Percent Concordant	5.9	Somers' D	0.05										Percent Concordant	5.8	Somers' D	0.049										Percent Concordant	0.1	Somers' D	0.001
Percent Discordant	0.8	Gamma	0.755										Percent Discordant	0.9	Gamma	0.729										Percent Discordant	0	Gamma	1
Percent Tied	93.3	Tau-a	0										Percent Tied	93.2	Tau-a	0										Percent Tied	99.9	Tau-a	0
Pairs	57201816	c	0.525										Pairs	57201816	c	0.525										Pairs	57201816	c	0.501
The LOGISTIC Procedure													The LOGISTIC Procedure													The LOGISTIC Procedure
Model Information													Model Information													Model Information
Data Set								A.EXPSR1					Data Set								A.EXPSR1					Data Set								A.EXPSR1
Response Variable								long_covid_yn					Response Variable								long_covid_yn					Response Variable								long_covid_yn
Number of Response Levels								2					Number of Response Levels								2					Number of Response Levels								2
Model								binary logit					Model								binary logit					Model								binary logit
Optimization Technique								Fisher's scoring					Optimization Technique								Fisher's scoring					Optimization Technique								Fisher's scoring
Number of Observations Read								225458					Number of Observations Read								225458					Number of Observations Read								225458
Number of Observations Used								225458					Number of Observations Used								225458					Number of Observations Used								225458
Response Profile													Response Profile													Response Profile
Ordered								long_covid_yn	Total				Ordered								long_covid_yn	Total				Ordered								long_covid_yn	Total
Value									Frequency				Value									Frequency				Value									Frequency
1								0	225204				1								0	225204				1								0	225204
2								1	254				2								1	254				2								1	254
Probability modeled is long_covid_yn=1.													Probability modeled is long_covid_yn=1.													Probability modeled is long_covid_yn=1.
Class Level Information													Class Level Information													Class Level Information
Class	Value	Design Variables											Class	Value	Design Variables											Class	Value	Design Variables
SEX_TYPE	1	-1											SEX_TYPE	1	-1											SEX_TYPE	1	-1
	2	1												2	1												2	1
age_group	1	-1	-1	-1	-1	-1	-1						age_group	1	-1	-1	-1	-1	-1	-1						age_group	1	-1	-1	-1	-1	-1	-1
	2	1	0	0	0	0	0							2	1	0	0	0	0	0							2	1	0	0	0	0	0
	3	0	1	0	0	0	0							3	0	1	0	0	0	0							3	0	1	0	0	0	0
	4	0	0	1	0	0	0							4	0	0	1	0	0	0							4	0	0	1	0	0	0
	5	0	0	0	1	0	0							5	0	0	0	1	0	0							5	0	0	0	1	0	0
	6	0	0	0	0	1	0							6	0	0	0	0	1	0							6	0	0	0	0	1	0
	7	0	0	0	0	0	1							7	0	0	0	0	0	1							7	0	0	0	0	0	1
Model Convergence Status													Model Convergence Status													Model Convergence Status
Convergence criterion (GCONV=1E-8) satisfied.													Convergence criterion (GCONV=1E-8) satisfied.													Convergence criterion (GCONV=1E-8) satisfied.
Model Fit Statistics													Model Fit Statistics													Model Fit Statistics
Criterion	Intercept Only	Intercept and Covariates											Criterion	Intercept Only	Intercept and Covariates											Criterion	Intercept Only	Intercept and Covariates
AIC	3958.3	3828.22											AIC	3958.3	3830.11											AIC	3958.3	3843.72
SC	3968.63	3921.15											SC	3968.63	3923.04											SC	3968.63	3936.65
-2 Log L	3956.300	3810.22											-2 Log L	3956.300	3812.11											-2 Log L	3956.300	3825.72
Testing Global Null Hypothesis: BETA=0													Testing Global Null Hypothesis: BETA=0													Testing Global Null Hypothesis: BETA=0
Test	Chi-Square	DF	Pr > ChiSq										Test	Chi-Square	DF	Pr > ChiSq										Test	Chi-Square	DF	Pr > ChiSq
Likelihood Ratio	146.083	8	<.0001										Likelihood Ratio	144.192	8	<.0001										Likelihood Ratio	130.581	8	<.0001
Score	192.396	8	<.0001										Score	183.513	8	<.0001										Score	141.31	8	<.0001
Wald	143.433	8	<.0001										Wald	139.113	8	<.0001										Wald	112.629	8	<.0001
Type 3 Analysis of Effects													Type 3 Analysis of Effects													Type 3 Analysis of Effects
Effect	DF	Wald	Pr > ChiSq										Effect	DF	Wald	Pr > ChiSq										Effect	DF	Wald	Pr > ChiSq
		Chi-Square													Chi-Square													Chi-Square
drug_antiviral_1	1	22.6984	<.0001										drug_antiviral_2	1	19.7183	<.0001										drug_antiviral_3	1	0.0009	0.9762
SEX_TYPE	1	0.0511	0.8212										SEX_TYPE	1	0.046	0.8302										SEX_TYPE	1	0.0312	0.8599
age_group	6	97.0545	<.0001										age_group	6	98.0056	<.0001										age_group	6	111.792	<.0001
Analysis of Maximum Likelihood Estimates													Analysis of Maximum Likelihood Estimates													Analysis of Maximum Likelihood Estimates
Parameter		DF	Estimate	Standard	Wald	Pr > ChiSq							Parameter		DF	Estimate	Standard	Wald	Pr > ChiSq							Parameter		DF	Estimate	Standard	Wald	Pr > ChiSq
				Error	Chi-Square												Error	Chi-Square												Error	Chi-Square
Intercept		1	-6.6709	0.0727	8417.65	<.0001							Intercept		1	-6.6676	0.0726	8435.87	<.0001							Intercept		1	-6.6134	0.07	8929.37	<.0001
drug_antiviral_1		1	1.3173	0.2765	22.6984	<.0001							drug_antiviral_2		1	1.2227	0.2753	19.7183	<.0001							drug_antiviral_3		1	-11.0643	371.3	0.0009	0.9762
SEX_TYPE	2	1	0.0143	0.0632	0.0511	0.8212							SEX_TYPE	2	1	0.0135	0.0632	0.046	0.8302							SEX_TYPE	2	1	0.0111	0.0632	0.0312	0.8599
age_group	2	1	-0.3277	0.1683	3.7909	0.0515							age_group	2	1	-0.3328	0.1682	3.915	0.0479							age_group	2	1	-0.3781	0.1674	5.0995	0.0239
age_group	3	1	-0.3825	0.1659	5.3176	0.0211							age_group	3	1	-0.3866	0.1658	5.4391	0.0197							age_group	3	1	-0.4294	0.1651	6.7662	0.0093
age_group	4	1	0.1257	0.1334	0.8877	0.3461							age_group	4	1	0.1222	0.1333	0.8398	0.3595							age_group	4	1	0.0928	0.1329	0.4873	0.4851
age_group	5	1	0.5339	0.1282	17.3351	<.0001							age_group	5	1	0.5314	0.1282	17.1774	<.0001							age_group	5	1	0.5325	0.1282	17.2491	<.0001
age_group	6	1	0.899	0.1604	31.4167	<.0001							age_group	6	1	0.9033	0.1603	31.757	<.0001							age_group	6	1	0.9512	0.1593	35.6617	<.0001
age_group	7	1	0.5146	0.2419	4.5254	0.0334							age_group	7	1	0.5293	0.2413	4.8106	0.0283							age_group	7	1	0.6494	0.2375	7.4743	0.0063
Odds Ratio Estimates													Odds Ratio Estimates													Odds Ratio Estimates
Effect	Point Estimate	95% Wald											Effect	Point Estimate	95% Wald											Effect	Point Estimate	95% Wald
		Confidence Limits													Confidence Limits													Confidence Limits
drug_antiviral_1	3.734	2.171	6.419										drug_antiviral_2	3.396	1.98	5.826										drug_antiviral_3	<0.001	<0.001	>999.999
SEX_TYPE 2 vs 1	1.029	0.803	1.318										SEX_TYPE 2 vs 1	1.027	0.802	1.316										SEX_TYPE 2 vs 1	1.023	0.798	1.31
age_group 2 vs 1	2.816	1.652	4.798										age_group 2 vs 1	2.812	1.65	4.792										age_group 2 vs 1	2.83	1.661	4.823
age_group 3 vs 1	2.666	1.57	4.526										age_group 3 vs 1	2.665	1.569	4.525										age_group 3 vs 1	2.689	1.583	4.565
age_group 4 vs 1	4.431	2.745	7.152										age_group 4 vs 1	4.432	2.746	7.155										age_group 4 vs 1	4.532	2.808	7.314
age_group 5 vs 1	6.665	4.152	10.697										age_group 5 vs 1	6.674	4.158	10.712										age_group 5 vs 1	7.035	4.389	11.275
age_group 6 vs 1	9.601	5.677	16.237										age_group 6 vs 1	9.68	5.726	16.363										age_group 6 vs 1	10.693	6.356	17.991
age_group 7 vs 1	6.538	3.332	12.828										age_group 7 vs 1	6.659	3.399	13.048										age_group 7 vs 1	7.908	4.079	15.331
Association of Predicted Probabilities and Observed													Association of Predicted Probabilities and Observed													Association of Predicted Probabilities and Observed
Responses													Responses													Responses
Percent Concordant	67.2	Somers' D	0.412										Percent Concordant	67.1	Somers' D	0.411										Percent Concordant	66.4	Somers' D	0.4
Percent Discordant	26	Gamma	0.443										Percent Discordant	26.1	Gamma	0.441										Percent Discordant	26.4	Gamma	0.431
Percent Tied	6.8	Tau-a	0.001										Percent Tied	6.8	Tau-a	0.001										Percent Tied	7.2	Tau-a	0.001
Pairs	57201816	c	0.706										Pairs	57201816	c	0.705										Pairs	57201816	c	0.7
The LOGISTIC Procedure													The LOGISTIC Procedure													The LOGISTIC Procedure
Model Information													Model Information													Model Information
Data Set								A.EXPSR1					Data Set								A.EXPSR1					Data Set								A.EXPSR1
Response Variable								long_covid_yn					Response Variable								long_covid_yn					Response Variable								long_covid_yn
Number of Response Levels								2					Number of Response Levels								2					Number of Response Levels								2
Model								binary logit					Model								binary logit					Model								binary logit
Optimization Technique								Fisher's scoring					Optimization Technique								Fisher's scoring					Optimization Technique								Fisher's scoring
Number of Observations Read								225458					Number of Observations Read								225458					Number of Observations Read								225458
Number of Observations Used								225458					Number of Observations Used								225458					Number of Observations Used								225458
Response Profile													Response Profile													Response Profile
Ordered								long_covid_yn	Total				Ordered								long_covid_yn	Total				Ordered								long_covid_yn	Total
Value									Frequency				Value									Frequency				Value									Frequency
1								0	225204				1								0	225204				1								0	225204
2								1	254				2								1	254				2								1	254
Probability modeled is long_covid_yn=1.													Probability modeled is long_covid_yn=1.													Probability modeled is long_covid_yn=1.
Class Level Information													Class Level Information													Class Level Information
Class	Value	Design Variables											Class	Value	Design Variables											Class	Value	Design Variables
SEX_TYPE	1	-1											SEX_TYPE	1	-1											SEX_TYPE	1	-1
	2	1												2	1												2	1
age_group	1	-1	-1	-1	-1	-1	-1						age_group	1	-1	-1	-1	-1	-1	-1						age_group	1	-1	-1	-1	-1	-1	-1
	2	1	0	0	0	0	0							2	1	0	0	0	0	0							2	1	0	0	0	0	0
	3	0	1	0	0	0	0							3	0	1	0	0	0	0							3	0	1	0	0	0	0
	4	0	0	1	0	0	0							4	0	0	1	0	0	0							4	0	0	1	0	0	0
	5	0	0	0	1	0	0							5	0	0	0	1	0	0							5	0	0	0	1	0	0
	6	0	0	0	0	1	0							6	0	0	0	0	1	0							6	0	0	0	0	1	0
	7	0	0	0	0	0	1							7	0	0	0	0	0	1							7	0	0	0	0	0	1
area	1	-1	-1	-1									area	1	-1	-1	-1									area	1	-1	-1	-1
	2	1	0	0										2	1	0	0										2	1	0	0
	3	0	1	0										3	0	1	0										3	0	1	0
	4	0	0	1										4	0	0	1										4	0	0	1
Model Convergence Status													Model Convergence Status													Model Convergence Status
Convergence criterion (GCONV=1E-8) satisfied.													Convergence criterion (GCONV=1E-8) satisfied.													Convergence criterion (GCONV=1E-8) satisfied.
Model Fit Statistics													Model Fit Statistics													Model Fit Statistics
Criterion	Intercept Only	Intercept and Covariates											Criterion	Intercept Only	Intercept and Covariates											Criterion	Intercept Only	Intercept and Covariates
AIC	3958.3	3817.29											AIC	3958.3	3819.33											AIC	3958.3	3833.61
SC	3968.63	3941.2											SC	3968.63	3943.24											SC	3968.63	3957.53
-2 Log L	3956.300	3793.29											-2 Log L	3956.300	3795.33											-2 Log L	3956.300	3809.61
Testing Global Null Hypothesis: BETA=0													Testing Global Null Hypothesis: BETA=0													Testing Global Null Hypothesis: BETA=0
Test	Chi-Square	DF	Pr > ChiSq										Test	Chi-Square	DF	Pr > ChiSq										Test	Chi-Square	DF	Pr > ChiSq
Likelihood Ratio	163.008	11	<.0001										Likelihood Ratio	160.973	11	<.0001										Likelihood Ratio	146.685	11	<.0001
Score	209.49	11	<.0001										Score	200.431	11	<.0001										Score	157.639	11	<.0001
Wald	159.742	11	<.0001										Wald	155.295	11	<.0001										Wald	128.298	11	<.0001
Type 3 Analysis of Effects													Type 3 Analysis of Effects													Type 3 Analysis of Effects
Effect	DF	Wald	Pr > ChiSq										Effect	DF	Wald	Pr > ChiSq										Effect	DF	Wald	Pr > ChiSq
		Chi-Square													Chi-Square													Chi-Square
drug_antiviral_1	1	24.0533	<.0001										drug_antiviral_2	1	20.8136	<.0001										drug_antiviral_3	1	0.0009	0.976
SEX_TYPE	1	0.0945	0.7586										SEX_TYPE	1	0.0856	0.7698										SEX_TYPE	1	0.0634	0.8012
age_group	6	92.2247	<.0001										age_group	6	93.2838	<.0001										age_group	6	107.012	<.0001
area	3	16.7965	0.0008										area	3	16.6441	0.0008										area	3	15.9431	0.0012
Analysis of Maximum Likelihood Estimates													Analysis of Maximum Likelihood Estimates													Analysis of Maximum Likelihood Estimates
Parameter		DF	Estimate	Standard	Wald	Pr > ChiSq							Parameter		DF	Estimate	Standard	Wald	Pr > ChiSq							Parameter		DF	Estimate	Standard	Wald	Pr > ChiSq
				Error	Chi-Square												Error	Chi-Square												Error	Chi-Square
Intercept		1	-6.5876	0.1606	1683.27	<.0001							Intercept		1	-6.584	0.1605	1681.88	<.0001							Intercept		1	-6.5248	0.1592	1679.67	<.0001
drug_antiviral_1		1	1.3567	0.2766	24.0533	<.0001							drug_antiviral_2		1	1.2562	0.2753	20.8136	<.0001							drug_antiviral_3		1	-11.0505	367	0.0009	0.976
SEX_TYPE	2	1	0.0194	0.0632	0.0945	0.7586							SEX_TYPE	2	1	0.0185	0.0632	0.0856	0.7698							SEX_TYPE	2	1	0.0159	0.0632	0.0634	0.8012
age_group	2	1	-0.3342	0.1683	3.9408	0.0471							age_group	2	1	-0.3394	0.1682	4.0719	0.0436							age_group	2	1	-0.3843	0.1674	5.268	0.0217
age_group	3	1	-0.376	0.1659	5.1335	0.0235							age_group	3	1	-0.3804	0.1659	5.2602	0.0218							age_group	3	1	-0.4233	0.1652	6.5675	0.0104
age_group	4	1	0.1299	0.1334	0.9479	0.3302							age_group	4	1	0.126	0.1333	0.8926	0.3448							age_group	4	1	0.0966	0.133	0.5277	0.4676
age_group	5	1	0.5162	0.1283	16.1784	<.0001							age_group	5	1	0.5139	0.1283	16.0356	<.0001							age_group	5	1	0.5166	0.1283	16.2163	<.0001
age_group	6	1	0.8594	0.1609	28.5414	<.0001							age_group	6	1	0.8647	0.1607	28.9398	<.0001							age_group	6	1	0.9157	0.1597	32.8925	<.0001
age_group	7	1	0.5423	0.2416	5.038	0.0248							age_group	7	1	0.5571	0.241	5.343	0.0208							age_group	7	1	0.6728	0.2376	8.0201	0.0046
area	2	1	-0.5097	0.2075	6.0343	0.014							area	2	1	-0.5094	0.2075	6.026	0.0141							area	2	1	-0.5121	0.2074	6.0947	0.0136
area	3	1	-0.2077	0.1699	1.494	0.2216							area	3	1	-0.2064	0.17	1.4744	0.2246							area	3	1	-0.2039	0.1699	1.4403	0.2301
area	4	1	0.5082	0.4386	1.3421	0.2467							area	4	1	0.5084	0.4388	1.3426	0.2466							area	4	1	0.5222	0.4387	1.4174	0.2338
Odds Ratio Estimates													Odds Ratio Estimates													Odds Ratio Estimates
Effect	Point Estimate	95% Wald											Effect	Point Estimate	95% Wald											Effect	Point Estimate	95% Wald
		Confidence Limits													Confidence Limits													Confidence Limits
drug_antiviral_1	3.883	2.258	6.679										drug_antiviral_2	3.512	2.047	6.024										drug_antiviral_3	<0.001	<0.001	>999.999
SEX_TYPE 2 vs 1	1.04	0.811	1.332										SEX_TYPE 2 vs 1	1.038	0.81	1.33										SEX_TYPE 2 vs 1	1.032	0.806	1.323
age_group 2 vs 1	2.728	1.6	4.65										age_group 2 vs 1	2.725	1.599	4.645										age_group 2 vs 1	2.745	1.61	4.679
age_group 3 vs 1	2.616	1.541	4.443										age_group 3 vs 1	2.616	1.54	4.442										age_group 3 vs 1	2.64	1.554	4.483
age_group 4 vs 1	4.339	2.688	7.005										age_group 4 vs 1	4.34	2.688	7.007										age_group 4 vs 1	4.44	2.751	7.166
age_group 5 vs 1	6.385	3.976	10.253										age_group 5 vs 1	6.397	3.983	10.273										age_group 5 vs 1	6.758	4.214	10.836
age_group 6 vs 1	9	5.316	15.237										age_group 6 vs 1	9.084	5.368	15.373										age_group 6 vs 1	10.072	5.98	16.962
age_group 7 vs 1	6.554	3.343	12.848										age_group 7 vs 1	6.679	3.412	13.076										age_group 7 vs 1	7.9	4.075	15.312
area 2 vs 1	0.487	0.32	0.743										area 2 vs 1	0.488	0.32	0.744										area 2 vs 1	0.494	0.324	0.752
area 3 vs 1	0.659	0.507	0.857										area 3 vs 1	0.661	0.508	0.86										area 3 vs 1	0.672	0.517	0.874
area 4 vs 1	1.348	0.426	4.264										area 4 vs 1	1.351	0.427	4.274										area 4 vs 1	1.389	0.439	4.392
Association of Predicted Probabilities and Observed													Association of Predicted Probabilities and Observed													Association of Predicted Probabilities and Observed
Responses													Responses													Responses
Percent Concordant	70.4	Somers' D	0.434										Percent Concordant	70.3	Somers' D	0.432										Percent Concordant	69.8	Somers' D	0.423
Percent Discordant	27	Gamma	0.446										Percent Discordant	27.1	Gamma	0.444										Percent Discordant	27.5	Gamma	0.435
Percent Tied	2.6	Tau-a	0.001										Percent Tied	2.6	Tau-a	0.001										Percent Tied	2.8	Tau-a	0.001
Pairs	57201816	c	0.717										Pairs	57201816	c	0.716										Pairs	57201816	c	0.712
The LOGISTIC Procedure													The LOGISTIC Procedure													The LOGISTIC Procedure
Model Information													Model Information													Model Information
Data Set								A.EXPSR1					Data Set								A.EXPSR1					Data Set								A.EXPSR1
Response Variable								long_covid_yn					Response Variable								long_covid_yn					Response Variable								long_covid_yn
Number of Response Levels								2					Number of Response Levels								2					Number of Response Levels								2
Model								binary logit					Model								binary logit					Model								binary logit
Optimization Technique								Fisher's scoring					Optimization Technique								Fisher's scoring					Optimization Technique								Fisher's scoring
Number of Observations Read								225458					Number of Observations Read								225458					Number of Observations Read								225458
Number of Observations Used								225458					Number of Observations Used								225458					Number of Observations Used								225458
Response Profile													Response Profile													Response Profile
Ordered								long_covid_yn	Total				Ordered								long_covid_yn	Total				Ordered								long_covid_yn	Total
Value									Frequency				Value									Frequency				Value									Frequency
1								0	225204				1								0	225204				1								0	225204
2								1	254				2								1	254				2								1	254
Probability modeled is long_covid_yn=1.													Probability modeled is long_covid_yn=1.													Probability modeled is long_covid_yn=1.
Class Level Information													Class Level Information													Class Level Information
Class	Value	Design Variables											Class	Value	Design Variables											Class	Value	Design Variables
SEX_TYPE	1	-1											SEX_TYPE	1	-1											SEX_TYPE	1	-1
	2	1												2	1												2	1
age_group	1	-1	-1	-1	-1	-1	-1						age_group	1	-1	-1	-1	-1	-1	-1						age_group	1	-1	-1	-1	-1	-1	-1
	2	1	0	0	0	0	0							2	1	0	0	0	0	0							2	1	0	0	0	0	0
	3	0	1	0	0	0	0							3	0	1	0	0	0	0							3	0	1	0	0	0	0
	4	0	0	1	0	0	0							4	0	0	1	0	0	0							4	0	0	1	0	0	0
	5	0	0	0	1	0	0							5	0	0	0	1	0	0							5	0	0	0	1	0	0
	6	0	0	0	0	1	0							6	0	0	0	0	1	0							6	0	0	0	0	1	0
	7	0	0	0	0	0	1							7	0	0	0	0	0	1							7	0	0	0	0	0	1
CCI_group	0	-1	-1	-1									CCI_group	0	-1	-1	-1									CCI_group	0	-1	-1	-1
	1	1	0	0										1	1	0	0										1	1	0	0
	2	0	1	0										2	0	1	0										2	0	1	0
	3	0	0	1										3	0	0	1										3	0	0	1
area	1	-1	-1	-1									area	1	-1	-1	-1									area	1	-1	-1	-1
	2	1	0	0										2	1	0	0										2	1	0	0
	3	0	1	0										3	0	1	0										3	0	1	0
	4	0	0	1										4	0	0	1										4	0	0	1
Model Convergence Status													Model Convergence Status													Model Convergence Status
Convergence criterion (GCONV=1E-8) satisfied.													Convergence criterion (GCONV=1E-8) satisfied.													Convergence criterion (GCONV=1E-8) satisfied.
Model Fit Statistics													Model Fit Statistics													Model Fit Statistics
Criterion	Intercept Only	Intercept and Covariates											Criterion	Intercept Only	Intercept and Covariates											Criterion	Intercept Only	Intercept and Covariates
AIC	3958.3	3810.82											AIC	3958.3	3812.82											AIC	3958.3	3826.22
SC	3968.63	3965.7											SC	3968.63	3967.7											SC	3968.63	3981.1
-2 Log L	3956.300	3780.82											-2 Log L	3956.300	3782.82											-2 Log L	3956.300	3796.22
Testing Global Null Hypothesis: BETA=0													Testing Global Null Hypothesis: BETA=0													Testing Global Null Hypothesis: BETA=0
Test	Chi-Square	DF	Pr > ChiSq										Test	Chi-Square	DF	Pr > ChiSq										Test	Chi-Square	DF	Pr > ChiSq
Likelihood Ratio	175.484	14	<.0001										Likelihood Ratio	173.483	14	<.0001										Likelihood Ratio	160.084	14	<.0001
Score	226.594	14	<.0001										Score	217.608	14	<.0001										Score	176.223	14	<.0001
Wald	173.735	14	<.0001										Wald	169.395	14	<.0001										Wald	143.621	14	<.0001
Type 3 Analysis of Effects													Type 3 Analysis of Effects													Type 3 Analysis of Effects
Effect	DF	Wald	Pr > ChiSq										Effect	DF	Wald	Pr > ChiSq										Effect	DF	Wald	Pr > ChiSq
		Chi-Square													Chi-Square													Chi-Square
drug_antiviral_1	1	22.5915	<.0001										drug_antiviral_2	1	19.455	<.0001										drug_antiviral_3	1	0.001	0.9749
SEX_TYPE	1	0.1418	0.7065										SEX_TYPE	1	0.1311	0.7172										SEX_TYPE	1	0.109	0.7413
age_group	6	58.6717	<.0001										age_group	6	59.1695	<.0001										age_group	6	65.7393	<.0001
area	3	17.3796	0.0006										area	3	17.2224	0.0006										area	3	16.5378	0.0009
CCI_group	3	12.8251	0.005										CCI_group	3	12.859	0.005										CCI_group	3	13.7925	0.0032
Analysis of Maximum Likelihood Estimates													Analysis of Maximum Likelihood Estimates													Analysis of Maximum Likelihood Estimates
Parameter		DF	Estimate	Standard	Wald	Pr > ChiSq							Parameter		DF	Estimate	Standard	Wald	Pr > ChiSq							Parameter		DF	Estimate	Standard	Wald	Pr > ChiSq
				Error	Chi-Square												Error	Chi-Square												Error	Chi-Square
Intercept		1	-6.4164	0.1705	1416.21	<.0001							Intercept		1	-6.412	0.1704	1415.36	<.0001							Intercept		1	-6.3472	0.1689	1412.33	<.0001
drug_antiviral_1		1	1.3164	0.277	22.5915	<.0001							drug_antiviral_2		1	1.2158	0.2756	19.455	<.0001							drug_antiviral_3		1	-11.0035	349.6	0.001	0.9749
SEX_TYPE	2	1	0.0238	0.0633	0.1418	0.7065							SEX_TYPE	2	1	0.0229	0.0633	0.1311	0.7172							SEX_TYPE	2	1	0.0209	0.0633	0.109	0.7413
age_group	2	1	-0.2128	0.1729	1.5135	0.2186							age_group	2	1	-0.2177	0.1728	1.5874	0.2077							age_group	2	1	-0.2566	0.1722	2.2207	0.1362
age_group	3	1	-0.2936	0.1681	3.0511	0.0807							age_group	3	1	-0.2981	0.168	3.1502	0.0759							age_group	3	1	-0.336	0.1674	4.0273	0.0448
age_group	4	1	0.1547	0.1338	1.3375	0.2475							age_group	4	1	0.1509	0.1337	1.2741	0.259							age_group	4	1	0.1239	0.1334	0.8626	0.353
age_group	5	1	0.4646	0.1296	12.8435	0.0003							age_group	5	1	0.462	0.1296	12.6982	0.0004							age_group	5	1	0.4631	0.1296	12.7639	0.0004
age_group	6	1	0.7242	0.1668	18.8483	<.0001							age_group	6	1	0.7297	0.1666	19.1764	<.0001							age_group	6	1	0.7742	0.1657	21.838	<.0001
age_group	7	1	0.3581	0.249	2.0681	0.1504							age_group	7	1	0.3723	0.2484	2.246	0.134							age_group	7	1	0.4757	0.2455	3.7541	0.0527
area	2	1	-0.5386	0.2077	6.7229	0.0095							area	2	1	-0.5383	0.2077	6.7168	0.0096							area	2	1	-0.541	0.2076	6.7892	0.0092
area	3	1	-0.23	0.1702	1.8266	0.1765							area	3	1	-0.229	0.1701	1.8121	0.1783							area	3	1	-0.2274	0.1701	1.787	0.1813
area	4	1	0.5801	0.4394	1.7426	0.1868							area	4	1	0.5812	0.4394	1.7493	0.186							area	4	1	0.5963	0.4393	1.8423	0.1747
CCI_group	1	1	0.1511	0.119	1.6134	0.204							CCI_group	1	1	0.1506	0.119	1.602	0.2056							CCI_group	1	1	0.1466	0.119	1.5188	0.2178
CCI_group	2	1	-0.057	0.1628	0.1226	0.7262							CCI_group	2	1	-0.0564	0.1628	0.12	0.7291							CCI_group	2	1	-0.0585	0.1628	0.1291	0.7194
CCI_group	3	1	0.2519	0.1581	2.5376	0.1112							CCI_group	3	1	0.2525	0.1581	2.5515	0.1102							CCI_group	3	1	0.272	0.1578	2.9706	0.0848
Odds Ratio Estimates													Odds Ratio Estimates													Odds Ratio Estimates
Effect	Point Estimate	95% Wald											Effect	Point Estimate	95% Wald											Effect	Point Estimate	95% Wald
		Confidence Limits													Confidence Limits													Confidence Limits
drug_antiviral_1	3.73	2.167	6.419										drug_antiviral_2	3.373	1.965	5.79										drug_antiviral_3	<0.001	<0.001	>999.999
SEX_TYPE 2 vs 1	1.049	0.818	1.344										SEX_TYPE 2 vs 1	1.047	0.817	1.342										SEX_TYPE 2 vs 1	1.043	0.814	1.336
age_group 2 vs 1	2.671	1.567	4.554										age_group 2 vs 1	2.668	1.565	4.549										age_group 2 vs 1	2.685	1.575	4.577
age_group 3 vs 1	2.464	1.448	4.191										age_group 3 vs 1	2.462	1.447	4.188										age_group 3 vs 1	2.48	1.458	4.219
age_group 4 vs 1	3.858	2.374	6.269										age_group 4 vs 1	3.857	2.374	6.269										age_group 4 vs 1	3.928	2.417	6.382
age_group 5 vs 1	5.259	3.22	8.588										age_group 5 vs 1	5.265	3.224	8.598										age_group 5 vs 1	5.514	3.38	8.994
age_group 6 vs 1	6.818	3.91	11.887										age_group 6 vs 1	6.881	3.949	11.989										age_group 6 vs 1	7.526	4.337	13.062
age_group 7 vs 1	4.727	2.336	9.565										age_group 7 vs 1	4.813	2.382	9.727										age_group 7 vs 1	5.584	2.786	11.193
area 2 vs 1	0.483	0.317	0.737										area 2 vs 1	0.485	0.318	0.739										area 2 vs 1	0.49	0.322	0.747
area 3 vs 1	0.658	0.506	0.856										area 3 vs 1	0.66	0.507	0.859										area 3 vs 1	0.671	0.516	0.872
area 4 vs 1	1.479	0.467	4.687										area 4 vs 1	1.484	0.469	4.703										area 4 vs 1	1.528	0.482	4.841
CCI_group 1 vs 0	1.644	1.202	2.249										CCI_group 1 vs 0	1.644	1.202	2.249										CCI_group 1 vs 0	1.66	1.214	2.269
CCI_group 2 vs 0	1.335	0.853	2.089										CCI_group 2 vs 0	1.337	0.854	2.092										CCI_group 2 vs 0	1.352	0.864	2.115
CCI_group 3 vs 0	1.818	1.173	2.818										CCI_group 3 vs 0	1.821	1.175	2.821										CCI_group 3 vs 0	1.881	1.216	2.912
Association of Predicted Probabilities and Observed													Association of Predicted Probabilities and Observed													Association of Predicted Probabilities and Observed
Responses													Responses													Responses
Percent Concordant	72.1	Somers' D	0.456										Percent Concordant	72	Somers' D	0.454										Percent Concordant	71.2	Somers' D	0.439
Percent Discordant	26.5	Gamma	0.463										Percent Discordant	26.6	Gamma	0.461										Percent Discordant	27.3	Gamma	0.446
Percent Tied	1.4	Tau-a	0.001										Percent Tied	1.4	Tau-a	0.001										Percent Tied	1.5	Tau-a	0.001
Pairs	57201816	c	0.728										Pairs	57201816	c	0.727										Pairs	57201816	c	0.72
The LOGISTIC Procedure													The LOGISTIC Procedure													The LOGISTIC Procedure
Model Information													Model Information													Model Information
Data Set								A.EXPSR1					Data Set								A.EXPSR1					Data Set								A.EXPSR1
Response Variable								long_covid_yn					Response Variable								long_covid_yn					Response Variable								long_covid_yn
Number of Response Levels								2					Number of Response Levels								2					Number of Response Levels								2
Model								binary logit					Model								binary logit					Model								binary logit
Optimization Technique								Fisher's scoring					Optimization Technique								Fisher's scoring					Optimization Technique								Fisher's scoring
Number of Observations Read								225458					Number of Observations Read								225458					Number of Observations Read								225458
Number of Observations Used								225458					Number of Observations Used								225458					Number of Observations Used								225458
Response Profile													Response Profile													Response Profile
Ordered								long_covid_yn	Total				Ordered								long_covid_yn	Total				Ordered								long_covid_yn	Total
Value									Frequency				Value									Frequency				Value									Frequency
1								0	225204				1								0	225204				1								0	225204
2								1	254				2								1	254				2								1	254
Probability modeled is long_covid_yn=1.													Probability modeled is long_covid_yn=1.													Probability modeled is long_covid_yn=1.
Class Level Information													Class Level Information													Class Level Information
Class	Value	Design Variables											Class	Value	Design Variables											Class	Value	Design Variables
SEX_TYPE	1	-1											SEX_TYPE	1	-1											SEX_TYPE	1	-1
	2	1												2	1												2	1
age_group	1	-1	-1	-1	-1	-1	-1						age_group	1	-1	-1	-1	-1	-1	-1						age_group	1	-1	-1	-1	-1	-1	-1
	2	1	0	0	0	0	0							2	1	0	0	0	0	0							2	1	0	0	0	0	0
	3	0	1	0	0	0	0							3	0	1	0	0	0	0							3	0	1	0	0	0	0
	4	0	0	1	0	0	0							4	0	0	1	0	0	0							4	0	0	1	0	0	0
	5	0	0	0	1	0	0							5	0	0	0	1	0	0							5	0	0	0	1	0	0
	6	0	0	0	0	1	0							6	0	0	0	0	1	0							6	0	0	0	0	1	0
	7	0	0	0	0	0	1							7	0	0	0	0	0	1							7	0	0	0	0	0	1
CCI_group	0	-1	-1	-1									CCI_group	0	-1	-1	-1									CCI_group	0	-1	-1	-1
	1	1	0	0										1	1	0	0										1	1	0	0
	2	0	1	0										2	0	1	0										2	0	1	0
	3	0	0	1										3	0	0	1										3	0	0	1
area	1	-1	-1	-1									area	1	-1	-1	-1									area	1	-1	-1	-1
	2	1	0	0										2	1	0	0										2	1	0	0
	3	0	1	0										3	0	1	0										3	0	1	0
	4	0	0	1										4	0	0	1										4	0	0	1
Model Convergence Status													Model Convergence Status													Model Convergence Status
Convergence criterion (GCONV=1E-8) satisfied.													Convergence criterion (GCONV=1E-8) satisfied.													Convergence criterion (GCONV=1E-8) satisfied.
Model Fit Statistics													Model Fit Statistics													Model Fit Statistics
Criterion	Intercept Only	Intercept and Covariates											Criterion	Intercept Only	Intercept and Covariates											Criterion	Intercept Only	Intercept and Covariates
AIC	3958.3	3812.76											AIC	3958.3	3814.91											AIC	3958.3	3828.74
SC	3968.63	4153.52											SC	3968.63	4155.66											SC	3968.63	4169.49
-2 Log L	3956.300	3746.76											-2 Log L	3956.300	3748.91											-2 Log L	3956.300	3762.74
Testing Global Null Hypothesis: BETA=0													Testing Global Null Hypothesis: BETA=0													Testing Global Null Hypothesis: BETA=0
Test	Chi-Square	DF	Pr > ChiSq										Test	Chi-Square	DF	Pr > ChiSq										Test	Chi-Square	DF	Pr > ChiSq
Likelihood Ratio	209.534	32	<.0001										Likelihood Ratio	207.394	32	<.0001										Likelihood Ratio	193.559	32	<.0001
Score	294.509	32	<.0001										Score	285.249	32	<.0001										Score	243.329	32	<.0001
Wald	226.572	32	<.0001										Wald	222.036	32	<.0001										Wald	195.937	32	<.0001
Type 3 Analysis of Effects													Type 3 Analysis of Effects													Type 3 Analysis of Effects
Effect	DF	Wald	Pr > ChiSq										Effect	DF	Wald	Pr > ChiSq										Effect	DF	Wald	Pr > ChiSq
		Chi-Square													Chi-Square													Chi-Square
drug_antiviral_1	1	23.5637	<.0001										drug_antiviral_2	1	20.1759	<.0001										drug_antiviral_3	1	0.0017	0.9673
SEX_TYPE	1	0.2836	0.5943										SEX_TYPE	1	0.2673	0.6052										SEX_TYPE	1	0.2337	0.6288
age_group	6	53.3921	<.0001										age_group	6	54.0016	<.0001										age_group	6	59.6838	<.0001
area	3	16.1731	0.001										area	3	16.0552	0.0011										area	3	15.5323	0.0014
CCI_group	3	4.2257	0.2381										CCI_group	3	4.2266	0.238										CCI_group	3	4.3113	0.2298
comor_db	1	0.8566	0.3547										comor_db	1	0.8521	0.356										comor_db	1	0.9002	0.3427
comor_cbp	1	0.7565	0.3844										comor_cbp	1	0.8012	0.3707										comor_cbp	1	0.7014	0.4023
comor_oa	1	0.2916	0.5892										comor_oa	1	0.2702	0.6032										comor_oa	1	0.2583	0.6113
comor_rm	1	0.4352	0.5094										comor_rm	1	0.4523	0.5013										comor_rm	1	0.4607	0.4973
comor_op	1	1.2723	0.2593										comor_op	1	1.2751	0.2588										comor_op	1	1.3206	0.2505
comor_copd	1	0.2511	0.6163										comor_copd	1	0.2632	0.6079										comor_copd	1	0.2525	0.6153
comor_dm	1	1.5058	0.2198										comor_dm	1	1.4504	0.2285										comor_dm	1	1.0214	0.3122
comor_dd	1	4.1482	0.0417										comor_dd	1	4.1133	0.0425										comor_dd	1	4.0807	0.0434
comor_ad	1	0.1165	0.7329										comor_ad	1	0.1254	0.7233										comor_ad	1	0.0996	0.7523
comor_hl	1	0.0038	0.9506										comor_hl	1	0.0033	0.9539										comor_hl	1	0.0008	0.977
comor_htn	1	0.542	0.4616										comor_htn	1	0.5308	0.4663										comor_htn	1	0.4791	0.4888
comor_cv	1	1.197	0.2739										comor_cv	1	1.1747	0.2784										comor_cv	1	1.2166	0.27
comor_rf	1	0.0745	0.7849										comor_rf	1	0.0731	0.7868										comor_rf	1	0.084	0.772
comor_cld	1	4.6909	0.0303										comor_cld	1	4.6813	0.0305										comor_cld	1	4.7231	0.0298
comor_cbv	1	0.5246	0.4689										comor_cbv	1	0.5303	0.4665										comor_cbv	1	0.52	0.4709
comor_am	1	8.4131	0.0037										comor_am	1	8.4345	0.0037										comor_am	1	8.5171	0.0035
comor_sd	1	10.0476	0.0015										comor_sd	1	9.9405	0.0016										comor_sd	1	10.0321	0.0015
comor_td	1	0.6105	0.4346										comor_td	1	0.6085	0.4353										comor_td	1	0.6067	0.436
Analysis of Maximum Likelihood Estimates													Analysis of Maximum Likelihood Estimates													Analysis of Maximum Likelihood Estimates
Parameter		DF	Estimate	Standard	Wald	Pr > ChiSq							Parameter		DF	Estimate	Standard	Wald	Pr > ChiSq							Parameter		DF	Estimate	Standard	Wald	Pr > ChiSq
				Error	Chi-Square												Error	Chi-Square												Error	Chi-Square
Intercept		1	-6.6507	0.2199	914.752	<.0001							Intercept		1	-6.6451	0.2198	914.077	<.0001							Intercept		1	-6.5858	0.2185	908.173	<.0001
drug_antiviral_1		1	1.3465	0.2774	23.5637	<.0001							drug_antiviral_2		1	1.2402	0.2761	20.1759	<.0001							drug_antiviral_3		1	-10.3913	253.8	0.0017	0.9673
SEX_TYPE	2	1	0.0347	0.0651	0.2836	0.5943							SEX_TYPE	2	1	0.0337	0.0651	0.2673	0.6052							SEX_TYPE	2	1	0.0315	0.0651	0.2337	0.6288
age_group	2	1	-0.2487	0.1772	1.9681	0.1606							age_group	2	1	-0.2537	0.1771	2.0513	0.1521							age_group	2	1	-0.2891	0.1767	2.6773	0.1018
age_group	3	1	-0.3406	0.1711	3.9643	0.0465							age_group	3	1	-0.3456	0.1709	4.0865	0.0432							age_group	3	1	-0.379	0.1706	4.9386	0.0263
age_group	4	1	0.111	0.1361	0.6654	0.4147							age_group	4	1	0.1078	0.136	0.6278	0.4282							age_group	4	1	0.086	0.1358	0.4012	0.5265
age_group	5	1	0.4338	0.1329	10.6532	0.0011							age_group	5	1	0.4327	0.1329	10.5964	0.0011							age_group	5	1	0.4412	0.1328	11.0423	0.0009
age_group	6	1	0.7312	0.1734	17.7715	<.0001							age_group	6	1	0.7376	0.1732	18.1243	<.0001							age_group	6	1	0.7829	0.1724	20.6215	<.0001
age_group	7	1	0.5249	0.2681	3.8336	0.0502							age_group	7	1	0.5371	0.2675	4.0321	0.0446							age_group	7	1	0.6154	0.2656	5.3711	0.0205
area	2	1	-0.5245	0.2078	6.3692	0.0116							area	2	1	-0.5252	0.2078	6.3864	0.0115							area	2	1	-0.5315	0.2077	6.5471	0.0105
area	3	1	-0.2273	0.1703	1.7823	0.1819							area	3	1	-0.2264	0.1703	1.7677	0.1837							area	3	1	-0.2252	0.1702	1.7503	0.1858
area	4	1	0.5755	0.4397	1.7133	0.1906							area	4	1	0.5774	0.4397	1.7246	0.1891							area	4	1	0.5963	0.4395	1.8407	0.1749
CCI_group	1	1	0.2221	0.1264	3.0893	0.0788							CCI_group	1	1	0.222	0.1264	3.0853	0.079							CCI_group	1	1	0.2191	0.1261	3.0182	0.0823
CCI_group	2	1	-0.1446	0.1697	0.7264	0.3941							CCI_group	2	1	-0.1433	0.1696	0.7142	0.398							CCI_group	2	1	-0.1426	0.1695	0.7078	0.4002
CCI_group	3	1	0.00796	0.1988	0.0016	0.968							CCI_group	3	1	0.00774	0.1989	0.0015	0.969							CCI_group	3	1	0.0213	0.1983	0.0115	0.9146
comor_db		1	0.1997	0.2158	0.8566	0.3547							comor_db		1	0.1991	0.2157	0.8521	0.356							comor_db		1	0.2042	0.2152	0.9002	0.3427
comor_cbp		1	-0.1673	0.1924	0.7565	0.3844							comor_cbp		1	-0.1722	0.1924	0.8012	0.3707							comor_cbp		1	-0.1609	0.1921	0.7014	0.4023
comor_oa		1	0.1112	0.206	0.2916	0.5892							comor_oa		1	0.1071	0.206	0.2702	0.6032							comor_oa		1	0.1046	0.2058	0.2583	0.6113
comor_rm		1	0.3109	0.4712	0.4352	0.5094							comor_rm		1	0.3168	0.471	0.4523	0.5013							comor_rm		1	0.3198	0.4711	0.4607	0.4973
comor_op		1	-0.3797	0.3366	1.2723	0.2593							comor_op		1	-0.3801	0.3366	1.2751	0.2588							comor_op		1	-0.3867	0.3365	1.3206	0.2505
comor_copd		1	0.2991	0.5968	0.2511	0.6163							comor_copd		1	0.3061	0.5967	0.2632	0.6079							comor_copd		1	0.2998	0.5967	0.2525	0.6153
comor_dm		1	-0.6145	0.5008	1.5058	0.2198							comor_dm		1	-0.6024	0.5002	1.4504	0.2285							comor_dm		1	-0.5025	0.4972	1.0214	0.3122
comor_dd		1	-0.9822	0.4823	4.1482	0.0417							comor_dd		1	-0.978	0.4822	4.1133	0.0425							comor_dd		1	-0.9741	0.4822	4.0807	0.0434
comor_ad		1	-0.1184	0.3469	0.1165	0.7329							comor_ad		1	-0.1228	0.3469	0.1254	0.7233							comor_ad		1	-0.1094	0.3465	0.0996	0.7523
comor_hl		1	0.0111	0.1797	0.0038	0.9506							comor_hl		1	0.0104	0.1798	0.0033	0.9539							comor_hl		1	-0.00519	0.1801	0.0008	0.977
comor_htn		1	-0.1265	0.1718	0.542	0.4616							comor_htn		1	-0.1252	0.1718	0.5308	0.4663							comor_htn		1	-0.1192	0.1721	0.4791	0.4888
comor_cv		1	0.2681	0.245	1.197	0.2739							comor_cv		1	0.2656	0.245	1.1747	0.2784							comor_cv		1	0.2702	0.2449	1.2166	0.27
comor_rf		1	0.1346	0.4933	0.0745	0.7849							comor_rf		1	0.1334	0.4932	0.0731	0.7868							comor_rf		1	0.1428	0.4927	0.084	0.772
comor_cld		1	0.4582	0.2115	4.6909	0.0303							comor_cld		1	0.4576	0.2115	4.6813	0.0305							comor_cld		1	0.4594	0.2114	4.7231	0.0298
comor_cbv		1	0.229	0.3162	0.5246	0.4689							comor_cbv		1	0.2302	0.3161	0.5303	0.4665							comor_cbv		1	0.2275	0.3155	0.52	0.4709
comor_am		1	0.7483	0.258	8.4131	0.0037							comor_am		1	0.7493	0.258	8.4345	0.0037							comor_am		1	0.7533	0.2581	8.5171	0.0035
comor_sd		1	0.7644	0.2412	10.0476	0.0015							comor_sd		1	0.7604	0.2412	9.9405	0.0016							comor_sd		1	0.7629	0.2409	10.0321	0.0015
comor_td		1	0.1913	0.2448	0.6105	0.4346							comor_td		1	0.191	0.2448	0.6085	0.4353							comor_td		1	0.1906	0.2447	0.6067	0.436
Odds Ratio Estimates													Odds Ratio Estimates													Odds Ratio Estimates
Effect	Point Estimate	95% Wald											Effect	Point Estimate	95% Wald											Effect	Point Estimate	95% Wald
		Confidence Limits													Confidence Limits													Confidence Limits
drug_antiviral_1	3.844	2.232	6.62										drug_antiviral_2	3.456	2.012	5.938										drug_antiviral_3	<0.001	<0.001	>999.999
SEX_TYPE 2 vs 1	1.072	0.83	1.384										SEX_TYPE 2 vs 1	1.07	0.829	1.381										SEX_TYPE 2 vs 1	1.065	0.825	1.375
age_group 2 vs 1	2.619	1.535	4.468										age_group 2 vs 1	2.617	1.534	4.465										age_group 2 vs 1	2.634	1.544	4.493
age_group 3 vs 1	2.389	1.402	4.071										age_group 3 vs 1	2.388	1.401	4.069										age_group 3 vs 1	2.407	1.413	4.102
age_group 4 vs 1	3.753	2.295	6.138										age_group 4 vs 1	3.757	2.298	6.144										age_group 4 vs 1	3.832	2.344	6.265
age_group 5 vs 1	5.183	3.128	8.588										age_group 5 vs 1	5.2	3.139	8.615										age_group 5 vs 1	5.466	3.304	9.043
age_group 6 vs 1	6.978	3.9	12.486										age_group 6 vs 1	7.053	3.944	12.613										age_group 6 vs 1	7.694	4.316	13.715
age_group 7 vs 1	5.677	2.679	12.031										age_group 7 vs 1	5.772	2.727	12.216										age_group 7 vs 1	6.507	3.091	13.697
area 2 vs 1	0.496	0.325	0.757										area 2 vs 1	0.497	0.326	0.758										area 2 vs 1	0.501	0.328	0.764
area 3 vs 1	0.668	0.513	0.869										area 3 vs 1	0.67	0.515	0.872										area 3 vs 1	0.68	0.523	0.885
area 4 vs 1	1.491	0.47	4.727										area 4 vs 1	1.497	0.472	4.746										area 4 vs 1	1.546	0.488	4.902
CCI_group 1 vs 0	1.36	0.95	1.948										CCI_group 1 vs 0	1.361	0.951	1.949										CCI_group 1 vs 0	1.373	0.959	1.966
CCI_group 2 vs 0	0.943	0.544	1.634										CCI_group 2 vs 0	0.945	0.545	1.637										CCI_group 2 vs 0	0.956	0.552	1.655
CCI_group 3 vs 0	1.098	0.581	2.076										CCI_group 3 vs 0	1.099	0.581	2.078										CCI_group 3 vs 0	1.126	0.597	2.126
comor_db	1.221	0.8	1.864										comor_db	1.22	0.8	1.863										comor_db	1.227	0.804	1.87
comor_cbp	0.846	0.58	1.233										comor_cbp	0.842	0.577	1.227										comor_cbp	0.851	0.584	1.241
comor_oa	1.118	0.746	1.673										comor_oa	1.113	0.743	1.667										comor_oa	1.11	0.742	1.662
comor_rm	1.365	0.542	3.436										comor_rm	1.373	0.545	3.456										comor_rm	1.377	0.547	3.466
comor_op	0.684	0.354	1.323										comor_op	0.684	0.354	1.323										comor_op	0.679	0.351	1.314
comor_copd	1.349	0.419	4.344										comor_copd	1.358	0.422	4.374										comor_copd	1.35	0.419	4.346
comor_dm	0.541	0.203	1.443										comor_dm	0.547	0.205	1.459										comor_dm	0.605	0.228	1.603
comor_dd	0.374	0.146	0.964										comor_dd	0.376	0.146	0.968										comor_dd	0.378	0.147	0.971
comor_ad	0.888	0.45	1.753										comor_ad	0.884	0.448	1.746										comor_ad	0.896	0.454	1.768
comor_hl	1.011	0.711	1.438										comor_hl	1.01	0.71	1.437										comor_hl	0.995	0.699	1.416
comor_htn	0.881	0.629	1.234										comor_htn	0.882	0.63	1.236										comor_htn	0.888	0.633	1.244
comor_cv	1.307	0.809	2.113										comor_cv	1.304	0.807	2.108										comor_cv	1.31	0.811	2.118
comor_rf	1.144	0.435	3.009										comor_rf	1.143	0.435	3.005										comor_rf	1.153	0.439	3.03
comor_cld	1.581	1.045	2.393										comor_cld	1.58	1.044	2.392										comor_cld	1.583	1.046	2.396
comor_cbv	1.257	0.677	2.337										comor_cbv	1.259	0.678	2.339										comor_cbv	1.255	0.676	2.33
comor_am	2.113	1.275	3.504										comor_am	2.115	1.276	3.508										comor_am	2.124	1.281	3.523
comor_sd	2.148	1.339	3.446										comor_sd	2.139	1.333	3.432										comor_sd	2.144	1.337	3.438
comor_td	1.211	0.749	1.956										comor_td	1.21	0.749	1.956										comor_td	1.21	0.749	1.955
Association of Predicted Probabilities and Observed													Association of Predicted Probabilities and Observed													Association of Predicted Probabilities and Observed
Responses													Responses													Responses
Percent Concordant	73.8	Somers' D	0.484										Percent Concordant	73.7	Somers' D	0.483										Percent Concordant	73.2	Somers' D	0.472
Percent Discordant	25.4	Gamma	0.488										Percent Discordant	25.4	Gamma	0.487										Percent Discordant	26	Gamma	0.476
Percent Tied	0.8	Tau-a	0.001										Percent Tied	0.8	Tau-a	0.001										Percent Tied	0.9	Tau-a	0.001
Pairs	57201816	c	0.742										Pairs	57201816	c	0.742										Pairs	57201816	c	0.736

## Sheet: psm
									All	long_covid_yn
										0		1
									N	N	ColPctN	N	ColPctN
All									1009	755	100	254	100
SEX_TYPE									488	365	48.34	123	48.43
1
2									521	390	51.66	131	51.57
age_group									96	72	9.54	24	9.45
1
2									124	93	12.32	31	12.2
3									126	94	12.45	32	12.6
4									224	168	22.25	56	22.05
5									248	186	24.64	62	24.41
6									137	102	13.51	35	13.78
7									54	40	5.3	14	5.51
CCI_group									545	408	54.04	137	53.94
0
1									250	187	24.77	63	24.8
2									100	75	9.93	25	9.84
3									114	85	11.26	29	11.42
area									444	332	43.97	112	44.09
1
2									107	80	10.6	27	10.63
3									448	336	44.5	112	44.09
4									10	7	0.93	3	1.18
drug_nsaid_1									954	720	95.36	234	92.13
0
1									55	35	4.64	20	7.87
drug_acet_1									843	634	83.97	209	82.28
0
1									166	121	16.03	45	17.72
drug_antiviral_1									981	742	98.28	239	94.09
0
1									28	13	1.72	15	5.91
drug_steroid_1									1009	755	100	254	100
0
drug_insurKM_1									1009	755	100	254	100
0
drug_nsaid_2									620	449	59.47	171	67.32
0
1									389	306	40.53	83	32.68
drug_acet_2									640	472	62.52	168	66.14
0
1									369	283	37.48	86	33.86
drug_antiviral_2									978	739	97.88	239	94.09
0
1									31	16	2.12	15	5.91
drug_steroid_2									1009	755	100	254	100
0
drug_insurKM_2									1009	755	100	254	100
0
drug_nsaid_3									641	458	60.66	183	72.05
0
1									368	297	39.34	71	27.95
drug_acet_3									754	550	72.85	204	80.31
0
1									255	205	27.15	50	19.69
drug_antiviral_3									1005	751	99.47	254	100
0
1									4	4	0.53	-	-
drug_steroid_3									1009	755	100	254	100
0
drug_insurKM_3									1009	755	100	254	100
0
comor_db									818	615	81.46	203	79.92
0
1									191	140	18.54	51	20.08
comor_cbp									876	657	87.02	219	86.22
0
1									133	98	12.98	35	13.78
comor_oa									890	668	88.48	222	87.4
0
1									119	87	11.52	32	12.6
comor_rm									991	742	98.28	249	98.03
0
1									18	13	1.72	5	1.97
comor_op									971	727	96.29	244	96.06
0
1									38	28	3.71	10	3.94
comor_copd									1002	751	99.47	251	98.82
0
1									7	4	0.53	3	1.18
comor_dm									989	740	98.01	249	98.03
0
1									20	15	1.99	5	1.97
comor_sp									1004	750	99.34	254	100
0
1									5	5	0.66	-	-
comor_dd									971	722	95.63	249	98.03
0
1									38	33	4.37	5	1.97
comor_ad									971	727	96.29	244	96.06
0
1									38	28	3.71	10	3.94
comor_hl									699	526	69.67	173	68.11
0
1									310	229	30.33	81	31.89
comor_htn									745	562	74.44	183	72.05
0
1									264	193	25.56	71	27.95
comor_cv									948	716	94.83	232	91.34
0
1									61	39	5.17	22	8.66
comor_rf									990	741	98.15	249	98.03
0
1									19	14	1.85	5	1.97
comor_cld									892	675	89.4	217	85.43
0
1									117	80	10.6	37	14.57
comor_cbv									959	718	95.1	241	94.88
0
1									50	37	4.9	13	5.12
comor_am									967	732	96.95	235	92.52
0
1									42	23	3.05	19	7.48
comor_sd									954	722	95.63	232	91.34
0
1									55	33	4.37	22	8.66
comor_td									956	722	95.63	234	92.13
0
1									53	33	4.37	20	7.87
covid_ym									13	9	1.19	4	1.57
202010
202011									71	53	7.02	18	7.09
202012									128	96	12.72	32	12.6
202101									100	75	9.93	25	9.84
202102									72	54	7.15	18	7.09
202103									64	48	6.36	16	6.3
202104									76	57	7.55	19	7.48
202105									114	85	11.26	29	11.42
202106									75	56	7.42	19	7.48
202107									156	117	15.5	39	15.35
202108									96	72	9.54	24	9.45
202109									44	33	4.37	11	4.33
FREQ 프로시저
테이블 SEX_TYPE * long_covid_yn
						long_covid_yn		합계
						0	1
SEX_TYPE(SEX_TYPE)						365	123	488
1					빈도
					기대값	365.15	122.85
2					빈도	390	131	521
					기대값	389.85	131.15
						755	254	1009
합계					빈도
SEX_TYPE * long_covid_yn 테이블에 대한 통계량
통계량	자유도	값	Prob
카이제곱	1	0.0005	0.9822
우도비 카이제곱	1	0.0005	0.9822
연속성 수정 카이제곱	1	0	1
Mantel-Haenszel 카이제곱	1	0.0005	0.9822
파이 계수		-0.0007
우발성 계수		0.0007
크래머의 V		-0.0007
Fisher의 정확 검정
(1,1) 셀 빈도(F)	365
하단측 p값 Pr <= F	0.5199
상단측 p값 Pr >= F	0.5379
테이블 확률 (P)	0.0578
양측 p값 Pr <= P	1
표본 크기 = 1009
테이블 age_group * long_covid_yn
		long_covid_yn		합계
		0	1
age_group		72	24	96
1	빈도
	기대값	71.833	24.167
2	빈도	93	31	124
	기대값	92.785	31.215
3	빈도	94	32	126
	기대값	94.281	31.719
4	빈도	168	56	224
	기대값	167.61	56.389
5	빈도	186	62	248
	기대값	185.57	62.43
6	빈도	102	35	137
	기대값	102.51	34.488
7	빈도	40	14	54
	기대값	40.406	13.594
		755	254	1009
합계	빈도
age_group * long_covid_yn 테이블에 대한 통계량
통계량	자유도	값	Prob
카이제곱	6	0.0408	1
우도비 카이제곱	6	0.0407	1
Mantel-Haenszel 카이제곱	1	0.0116	0.9142
파이 계수		0.0064
우발성 계수		0.0064
크래머의 V		0.0064
표본 크기 = 1009
테이블 CCI_group * long_covid_yn
		long_covid_yn		합계
		0	1
CCI_group		408	137	545
0	빈도
	기대값	407.8	137.2
1	빈도	187	63	250
	기대값	187.07	62.934
2	빈도	75	25	100
	기대값	74.827	25.173
3	빈도	85	29	114
	기대값	85.302	28.698
		755	254	1009
합계	빈도
CCI_group * long_covid_yn 테이블에 대한 통계량
통계량	자유도	값	Prob
카이제곱	3	0.0063	0.9999
우도비 카이제곱	3	0.0063	0.9999
Mantel-Haenszel 카이제곱	1	0.002	0.9646
파이 계수		0.0025
우발성 계수		0.0025
크래머의 V		0.0025
표본 크기 = 1009
테이블 area * long_covid_yn
		long_covid_yn		합계
		0	1
area		332	112	444
1	빈도
	기대값	332.23	111.77
2	빈도	80	27	107
	기대값	80.064	26.936
3	빈도	336	112	448
	기대값	335.22	112.78
4	빈도	7	3	10
	기대값	7.4827	2.5173
		755	254	1009
합계	빈도
area * long_covid_yn 테이블에 대한 통계량
통계량	자유도	값	Prob
카이제곱	3	0.1317	0.9878
우도비 카이제곱	3	0.127	0.9884
Mantel-Haenszel 카이제곱	1	0	0.9975
파이 계수		0.0114
우발성 계수		0.0114
크래머의 V		0.0114
표본 크기 = 1009
테이블 drug_nsaid_1 * long_covid_yn
		long_covid_yn		합계
		0	1
drug_nsaid_1		720	234	954
0	빈도
	기대값	713.85	240.15
1	빈도	35	20	55
	기대값	41.155	13.845
		755	254	1009
합계	빈도
drug_nsaid_1 * long_covid_yn 테이블에 대한 통계량
통계량	자유도	값	Prob
카이제곱	1	3.8671	0.0492
우도비 카이제곱	1	3.584	0.0583
연속성 수정 카이제곱	1	3.2643	0.0708
Mantel-Haenszel 카이제곱	1	3.8632	0.0494
파이 계수		0.0619
우발성 계수		0.0618
크래머의 V		0.0619
Fisher의 정확 검정
(1,1) 셀 빈도(F)	720
하단측 p값 Pr <= F	0.9804
상단측 p값 Pr >= F	0.0388
테이블 확률 (P)	0.0192
양측 p값 Pr <= P	0.0556
표본 크기 = 1009
테이블 drug_acet_1 * long_covid_yn
		long_covid_yn		합계
		0	1
drug_acet_1		634	209	843
0	빈도
	기대값	630.79	212.21
1	빈도	121	45	166
	기대값	124.21	41.788
		755	254	1009
합계	빈도
drug_acet_1 * long_covid_yn 테이블에 대한 통계량
통계량	자유도	값	Prob
카이제곱	1	0.3949	0.5297
우도비 카이제곱	1	0.3898	0.5324
연속성 수정 카이제곱	1	0.2816	0.5957
Mantel-Haenszel 카이제곱	1	0.3946	0.5299
파이 계수		0.0198
우발성 계수		0.0198
크래머의 V		0.0198
Fisher의 정확 검정
(1,1) 셀 빈도(F)	634
하단측 p값 Pr <= F	0.7677
상단측 p값 Pr >= F	0.2952
테이블 확률 (P)	0.0629
양측 p값 Pr <= P	0.5574
표본 크기 = 1009
테이블 drug_antiviral_1 * long_covid_yn
		long_covid_yn		합계
		0	1
drug_antiviral_1		742	239	981
0	빈도
	기대값	734.05	246.95
1	빈도	13	15	28
	기대값	20.951	7.0486
		755	254	1009
합계	빈도
drug_antiviral_1 * long_covid_yn 테이블에 대한 통계량
통계량	자유도	값	Prob
카이제곱	1	12.3298	0.0004
우도비 카이제곱	1	10.5927	0.0011
연속성 수정 카이제곱	1	10.8279	0.001
Mantel-Haenszel 카이제곱	1	12.3176	0.0004
파이 계수		0.1105
우발성 계수		0.1099
크래머의 V		0.1105
Fisher의 정확 검정
(1,1) 셀 빈도(F)	742
하단측 p값 Pr <= F	0.9997
상단측 p값 Pr >= F	0.001
테이블 확률 (P)	0.0008
양측 p값 Pr <= P	0.0013
표본 크기 = 1009
테이블 drug_steroid_1 * long_covid_yn
		long_covid_yn		합계
		0	1
drug_steroid_1		755	254	1009
0	빈도
	기대값	755	254
		755	254	1009
합계	빈도
테이블 drug_insurKM_1 * long_covid_yn
		long_covid_yn		합계
		0	1
drug_insurKM_1		755	254	1009
0	빈도
	기대값	755	254
		755	254	1009
합계	빈도
테이블 drug_nsaid_2 * long_covid_yn
		long_covid_yn		합계
		0	1
drug_nsaid_2		449	171	620
0	빈도
	기대값	463.92	156.08
1	빈도	306	83	389
	기대값	291.08	97.925
		755	254	1009
합계	빈도
drug_nsaid_2 * long_covid_yn 테이블에 대한 통계량
통계량	자유도	값	Prob
카이제곱	1	4.9472	0.0261
우도비 카이제곱	1	5.0215	0.025
연속성 수정 카이제곱	1	4.6213	0.0316
Mantel-Haenszel 카이제곱	1	4.9423	0.0262
파이 계수		-0.07
우발성 계수		0.0699
크래머의 V		-0.07
Fisher의 정확 검정
(1,1) 셀 빈도(F)	449
하단측 p값 Pr <= F	0.0153
상단측 p값 Pr >= F	0.9896
테이블 확률 (P)	0.005
양측 p값 Pr <= P	0.0306
표본 크기 = 1009
테이블 drug_acet_2 * long_covid_yn
		long_covid_yn		합계
		0	1
drug_acet_2		472	168	640
0	빈도
	기대값	478.89	161.11
1	빈도	283	86	369
	기대값	276.11	92.89
		755	254	1009
합계	빈도
drug_acet_2 * long_covid_yn 테이블에 대한 통계량
통계량	자유도	값	Prob
카이제곱	1	1.0768	0.2994
우도비 카이제곱	1	1.0849	0.2976
연속성 수정 카이제곱	1	0.9262	0.3359
Mantel-Haenszel 카이제곱	1	1.0757	0.2997
파이 계수		-0.0327
우발성 계수		0.0327
크래머의 V		-0.0327
Fisher의 정확 검정
(1,1) 셀 빈도(F)	472
하단측 p값 Pr <= F	0.168
상단측 p값 Pr >= F	0.8673
테이블 확률 (P)	0.0353
양측 p값 Pr <= P	0.3277
표본 크기 = 1009
테이블 drug_antiviral_2 * long_covid_yn
		long_covid_yn		합계
		0	1
drug_antiviral_2		739	239	978
0	빈도
	기대값	731.8	246.2
1	빈도	16	15	31
	기대값	23.196	7.8038
		755	254	1009
합계	빈도
drug_antiviral_2 * long_covid_yn 테이블에 대한 통계량
통계량	자유도	값	Prob
카이제곱	1	9.1496	0.0025
우도비 카이제곱	1	8.0014	0.0047
연속성 수정 카이제곱	1	7.9223	0.0049
Mantel-Haenszel 카이제곱	1	9.1405	0.0025
파이 계수		0.0952
우발성 계수		0.0948
크래머의 V		0.0952
Fisher의 정확 검정
(1,1) 셀 빈도(F)	739
하단측 p값 Pr <= F	0.9988
상단측 p값 Pr >= F	0.0039
테이블 확률 (P)	0.0027
양측 p값 Pr <= P	0.0051
표본 크기 = 1009
테이블 drug_steroid_2 * long_covid_yn
		long_covid_yn		합계
		0	1
drug_steroid_2		755	254	1009
0	빈도
	기대값	755	254
		755	254	1009
합계	빈도
테이블 drug_insurKM_2 * long_covid_yn
		long_covid_yn		합계
		0	1
drug_insurKM_2		755	254	1009
0	빈도
	기대값	755	254
		755	254	1009
합계	빈도
테이블 drug_nsaid_3 * long_covid_yn
		long_covid_yn		합계
		0	1
drug_nsaid_3		458	183	641
0	빈도
	기대값	479.64	161.36
1	빈도	297	71	368
	기대값	275.36	92.638
		755	254	1009
합계	빈도
drug_nsaid_3 * long_covid_yn 테이블에 대한 통계량
통계량	자유도	값	Prob
카이제곱	1	10.6324	0.0011
우도비 카이제곱	1	10.93	0.0009
연속성 수정 카이제곱	1	10.1467	0.0014
Mantel-Haenszel 카이제곱	1	10.6219	0.0011
파이 계수		-0.1027
우발성 계수		0.1021
크래머의 V		-0.1027
Fisher의 정확 검정
(1,1) 셀 빈도(F)	458
하단측 p값 Pr <= F	0.0006
상단측 p값 Pr >= F	0.9996
테이블 확률 (P)	0.0003
양측 p값 Pr <= P	0.0012
표본 크기 = 1009
테이블 drug_acet_3 * long_covid_yn
		long_covid_yn		합계
		0	1
drug_acet_3		550	204	754
0	빈도
	기대값	564.19	189.81
1	빈도	205	50	255
	기대값	190.81	64.192
		755	254	1009
합계	빈도
drug_acet_3 * long_covid_yn 테이블에 대한 통계량
통계량	자유도	값	Prob
카이제곱	1	5.6116	0.0178
우도비 카이제곱	1	5.8247	0.0158
연속성 수정 카이제곱	1	5.2231	0.0223
Mantel-Haenszel 카이제곱	1	5.606	0.0179
파이 계수		-0.0746
우발성 계수		0.0744
크래머의 V		-0.0746
Fisher의 정확 검정
(1,1) 셀 빈도(F)	550
하단측 p값 Pr <= F	0.0102
상단측 p값 Pr >= F	0.9937
테이블 확률 (P)	0.0039
양측 p값 Pr <= P	0.0193
표본 크기 = 1009
테이블 drug_antiviral_3 * long_covid_yn
		long_covid_yn		합계
		0	1
drug_antiviral_3		751	254	1005
0	빈도
	기대값	752.01	252.99
1	빈도	4	0	4
	기대값	2.9931	1.0069
		755	254	1009
합계	빈도
drug_antiviral_3 * long_covid_yn 테이블에 대한 통계량
통계량	자유도	값	Prob
카이제곱	1	1.3511	0.2451
우도비 카이제곱	1	2.3253	0.1273
연속성 수정 카이제곱	1	0.3424	0.5584
Mantel-Haenszel 카이제곱	1	1.3497	0.2453
파이 계수		-0.0366
우발성 계수		0.0366
크래머의 V		-0.0366
WARNING: 50%개의 셀이 5보다 적은 기대빈도를 가지고 있습니다.
카이제곱 검정은 올바르지 않을 수 있습니다.
Fisher의 정확 검정
(1,1) 셀 빈도(F)	751
하단측 p값 Pr <= F	0.3129
상단측 p값 Pr >= F	1
테이블 확률 (P)	0.3129
양측 p값 Pr <= P	0.5773
표본 크기 = 1009
테이블 drug_steroid_3 * long_covid_yn
		long_covid_yn		합계
		0	1
drug_steroid_3		755	254	1009
0	빈도
	기대값	755	254
		755	254	1009
합계	빈도
테이블 drug_insurKM_3 * long_covid_yn
		long_covid_yn		합계
		0	1
drug_insurKM_3		755	254	1009
0	빈도
	기대값	755	254
		755	254	1009
합계	빈도
테이블 comor_db * long_covid_yn
		long_covid_yn		합계
		0	1
comor_db		615	203	818
0	빈도
	기대값	612.08	205.92
1	빈도	140	51	191
	기대값	142.92	48.081
		755	254	1009
합계	빈도
comor_db * long_covid_yn 테이블에 대한 통계량
통계량	자유도	값	Prob
카이제곱	1	0.2921	0.5889
우도비 카이제곱	1	0.2892	0.5907
연속성 수정 카이제곱	1	0.2006	0.6543
Mantel-Haenszel 카이제곱	1	0.2918	0.5891
파이 계수		0.017
우발성 계수		0.017
크래머의 V		0.017
Fisher의 정확 검정
(1,1) 셀 빈도(F)	615
하단측 p값 Pr <= F	0.7385
상단측 p값 Pr >= F	0.3244
테이블 확률 (P)	0.0629
양측 p값 Pr <= P	0.5798
표본 크기 = 1009
테이블 comor_cbp * long_covid_yn
		long_covid_yn		합계
		0	1
comor_cbp		657	219	876
0	빈도
	기대값	655.48	220.52
1	빈도	98	35	133
	기대값	99.519	33.481
		755	254	1009
합계	빈도
comor_cbp * long_covid_yn 테이블에 대한 통계량
통계량	자유도	값	Prob
카이제곱	1	0.1061	0.7446
우도비 카이제곱	1	0.1053	0.7456
연속성 수정 카이제곱	1	0.0478	0.827
Mantel-Haenszel 카이제곱	1	0.106	0.7447
파이 계수		0.0103
우발성 계수		0.0103
크래머의 V		0.0103
Fisher의 정확 검정
(1,1) 셀 빈도(F)	657
하단측 p값 Pr <= F	0.6713
상단측 p값 Pr >= F	0.4087
테이블 확률 (P)	0.08
양측 p값 Pr <= P	0.7482
표본 크기 = 1009
테이블 comor_oa * long_covid_yn
		long_covid_yn		합계
		0	1
comor_oa		668	222	890
0	빈도
	기대값	665.96	224.04
1	빈도	87	32	119
	기대값	89.044	29.956
		755	254	1009
합계	빈도
comor_oa * long_covid_yn 테이블에 대한 통계량
통계량	자유도	값	Prob
카이제곱	1	0.2112	0.6458
우도비 카이제곱	1	0.2086	0.6479
연속성 수정 카이제곱	1	0.1205	0.7285
Mantel-Haenszel 카이제곱	1	0.211	0.646
파이 계수		0.0145
우발성 계수		0.0145
크래머의 V		0.0145
Fisher의 정확 검정
(1,1) 셀 빈도(F)	668
하단측 p값 Pr <= F	0.7195
상단측 p값 Pr >= F	0.3596
테이블 확률 (P)	0.0791
양측 p값 Pr <= P	0.6535
표본 크기 = 1009
테이블 comor_rm * long_covid_yn
		long_covid_yn		합계
		0	1
comor_rm		742	249	991
0	빈도
	기대값	741.53	249.47
1	빈도	13	5	18
	기대값	13.469	4.5312
		755	254	1009
합계	빈도
comor_rm * long_covid_yn 테이블에 대한 통계량
통계량	자유도	값	Prob
카이제곱	1	0.066	0.7973
우도비 카이제곱	1	0.0646	0.7994
연속성 수정 카이제곱	1	0	1
Mantel-Haenszel 카이제곱	1	0.0659	0.7974
파이 계수		0.0081
우발성 계수		0.0081
크래머의 V		0.0081
WARNING: 25%개의 셀이 5보다 적은 기대빈도를 가지고 있습니다.
카이제곱 검정은 올바르지 않을 수 있습니다.
Fisher의 정확 검정
(1,1) 셀 빈도(F)	742
하단측 p값 Pr <= F	0.7127
상단측 p값 Pr >= F	0.4888
테이블 확률 (P)	0.2015
양측 p값 Pr <= P	0.7864
표본 크기 = 1009
테이블 comor_op * long_covid_yn
		long_covid_yn		합계
		0	1
comor_op		727	244	971
0	빈도
	기대값	726.57	244.43
1	빈도	28	10	38
	기대값	28.434	9.5659
		755	254	1009
합계	빈도
comor_op * long_covid_yn 테이블에 대한 통계량
통계량	자유도	값	Prob
카이제곱	1	0.0274	0.8686
우도비 카이제곱	1	0.0271	0.8692
연속성 수정 카이제곱	1	0	1
Mantel-Haenszel 카이제곱	1	0.0273	0.8687
파이 계수		0.0052
우발성 계수		0.0052
크래머의 V		0.0052
Fisher의 정확 검정
(1,1) 셀 빈도(F)	727
하단측 p값 Pr <= F	0.6484
상단측 p값 Pr >= F	0.4982
테이블 확률 (P)	0.1465
양측 p값 Pr <= P	0.8501
표본 크기 = 1009
테이블 comor_copd * long_covid_yn
		long_covid_yn		합계
		0	1
comor_copd		751	251	1002
0	빈도
	기대값	749.76	252.24
1	빈도	4	3	7
	기대값	5.2379	1.7621
		755	254	1009
합계	빈도
comor_copd * long_covid_yn 테이블에 대한 통계량
통계량	자유도	값	Prob
카이제곱	1	1.1702	0.2794
우도비 카이제곱	1	1.0437	0.307
연속성 수정 카이제곱	1	0.4158	0.519
Mantel-Haenszel 카이제곱	1	1.1691	0.2796
파이 계수		0.0341
우발성 계수		0.034
크래머의 V		0.0341
WARNING: 25%개의 셀이 5보다 적은 기대빈도를 가지고 있습니다.
카이제곱 검정은 올바르지 않을 수 있습니다.
Fisher의 정확 검정
(1,1) 셀 빈도(F)	751
하단측 p값 Pr <= F	0.9285
상단측 p값 Pr >= F	0.2467
테이블 확률 (P)	0.1752
양측 p값 Pr <= P	0.3771
표본 크기 = 1009
테이블 comor_dm * long_covid_yn
		long_covid_yn		합계
		0	1
comor_dm		740	249	989
0	빈도
	기대값	740.03	248.97
1	빈도	15	5	20
	기대값	14.965	5.0347
		755	254	1009
합계	빈도
comor_dm * long_covid_yn 테이블에 대한 통계량
통계량	자유도	값	Prob
카이제곱	1	0.0003	0.9856
우도비 카이제곱	1	0.0003	0.9856
연속성 수정 카이제곱	1	0	1
Mantel-Haenszel 카이제곱	1	0.0003	0.9856
파이 계수		-0.0006
우발성 계수		0.0006
크래머의 V		-0.0006
Fisher의 정확 검정
(1,1) 셀 빈도(F)	740
하단측 p값 Pr <= F	0.6106
상단측 p값 Pr >= F	0.5937
테이블 확률 (P)	0.2043
양측 p값 Pr <= P	1
표본 크기 = 1009
테이블 comor_sp * long_covid_yn
		long_covid_yn		합계
		0	1
comor_sp		750	254	1004
0	빈도
	기대값	751.26	252.74
1	빈도	5	0	5
	기대값	3.7413	1.2587
		755	254	1009
합계	빈도
comor_sp * long_covid_yn 테이블에 대한 통계량
통계량	자유도	값	Prob
카이제곱	1	1.6905	0.1935
우도비 카이제곱	1	2.9083	0.0881
연속성 수정 카이제곱	1	0.6142	0.4332
Mantel-Haenszel 카이제곱	1	1.6888	0.1938
파이 계수		-0.0409
우발성 계수		0.0409
크래머의 V		-0.0409
WARNING: 50%개의 셀이 5보다 적은 기대빈도를 가지고 있습니다.
카이제곱 검정은 올바르지 않을 수 있습니다.
Fisher의 정확 검정
(1,1) 셀 빈도(F)	750
하단측 p값 Pr <= F	0.2338
상단측 p값 Pr >= F	1
테이블 확률 (P)	0.2338
양측 p값 Pr <= P	0.3386
표본 크기 = 1009
테이블 comor_dd * long_covid_yn
		long_covid_yn		합계
		0	1
comor_dd		722	249	971
0	빈도
	기대값	726.57	244.43
1	빈도	33	5	38
	기대값	28.434	9.5659
		755	254	1009
합계	빈도
comor_dd * long_covid_yn 테이블에 대한 통계량
통계량	자유도	값	Prob
카이제곱	1	3.0265	0.0819
우도비 카이제곱	1	3.4545	0.0631
연속성 수정 카이제곱	1	2.4	0.1213
Mantel-Haenszel 카이제곱	1	3.0235	0.0821
파이 계수		-0.0548
우발성 계수		0.0547
크래머의 V		-0.0548
Fisher의 정확 검정
(1,1) 셀 빈도(F)	722
하단측 p값 Pr <= F	0.0543
상단측 p값 Pr >= F	0.9796
테이블 확률 (P)	0.0339
양측 p값 Pr <= P	0.0884
표본 크기 = 1009
테이블 comor_ad * long_covid_yn
		long_covid_yn		합계
		0	1
comor_ad		727	244	971
0	빈도
	기대값	726.57	244.43
1	빈도	28	10	38
	기대값	28.434	9.5659
		755	254	1009
합계	빈도
comor_ad * long_covid_yn 테이블에 대한 통계량
통계량	자유도	값	Prob
카이제곱	1	0.0274	0.8686
우도비 카이제곱	1	0.0271	0.8692
연속성 수정 카이제곱	1	0	1
Mantel-Haenszel 카이제곱	1	0.0273	0.8687
파이 계수		0.0052
우발성 계수		0.0052
크래머의 V		0.0052
Fisher의 정확 검정
(1,1) 셀 빈도(F)	727
하단측 p값 Pr <= F	0.6484
상단측 p값 Pr >= F	0.4982
테이블 확률 (P)	0.1465
양측 p값 Pr <= P	0.8501
표본 크기 = 1009
테이블 comor_hl * long_covid_yn
		long_covid_yn		합계
		0	1
comor_hl		526	173	699
0	빈도
	기대값	523.04	175.96
1	빈도	229	81	310
	기대값	231.96	78.038
		755	254	1009
합계	빈도
comor_hl * long_covid_yn 테이블에 대한 통계량
통계량	자유도	값	Prob
카이제곱	1	0.2169	0.6414
우도비 카이제곱	1	0.2159	0.6421
연속성 수정 카이제곱	1	0.1499	0.6986
Mantel-Haenszel 카이제곱	1	0.2167	0.6416
파이 계수		0.0147
우발성 계수		0.0147
크래머의 V		0.0147
Fisher의 정확 검정
(1,1) 셀 빈도(F)	526
하단측 p값 Pr <= F	0.7081
상단측 p값 Pr >= F	0.3478
테이블 확률 (P)	0.0559
양측 p값 Pr <= P	0.638
표본 크기 = 1009
테이블 comor_htn * long_covid_yn
		long_covid_yn		합계
		0	1
comor_htn		562	183	745
0	빈도
	기대값	557.46	187.54
1	빈도	193	71	264
	기대값	197.54	66.458
		755	254	1009
합계	빈도
comor_htn * long_covid_yn 테이블에 대한 통계량
통계량	자유도	값	Prob
카이제곱	1	0.5619	0.4535
우도비 카이제곱	1	0.5567	0.4556
연속성 수정 카이제곱	1	0.445	0.5047
Mantel-Haenszel 카이제곱	1	0.5613	0.4537
파이 계수		0.0236
우발성 계수		0.0236
크래머의 V		0.0236
Fisher의 정확 검정
(1,1) 셀 빈도(F)	562
하단측 p값 Pr <= F	0.7979
상단측 p값 Pr >= F	0.2512
테이블 확률 (P)	0.0491
양측 p값 Pr <= P	0.4585
표본 크기 = 1009
테이블 comor_cv * long_covid_yn
		long_covid_yn		합계
		0	1
comor_cv		716	232	948
0	빈도
	기대값	709.36	238.64
1	빈도	39	22	61
	기대값	45.644	15.356
		755	254	1009
합계	빈도
comor_cv * long_covid_yn 테이블에 대한 통계량
통계량	자유도	값	Prob
카이제곱	1	4.0892	0.0432
우도비 카이제곱	1	3.7984	0.0513
연속성 수정 카이제곱	1	3.4969	0.0615
Mantel-Haenszel 카이제곱	1	4.0852	0.0433
파이 계수		0.0637
우발성 계수		0.0635
크래머의 V		0.0637
Fisher의 정확 검정
(1,1) 셀 빈도(F)	716
하단측 p값 Pr <= F	0.9826
상단측 p값 Pr >= F	0.0339
테이블 확률 (P)	0.0165
양측 p값 Pr <= P	0.0483
표본 크기 = 1009
테이블 comor_rf * long_covid_yn
		long_covid_yn		합계
		0	1
comor_rf		741	249	990
0	빈도
	기대값	740.78	249.22
1	빈도	14	5	19
	기대값	14.217	4.783
		755	254	1009
합계	빈도
comor_rf * long_covid_yn 테이블에 대한 통계량
통계량	자유도	값	Prob
카이제곱	1	0.0134	0.9078
우도비 카이제곱	1	0.0133	0.9082
연속성 수정 카이제곱	1	0	1
Mantel-Haenszel 카이제곱	1	0.0134	0.9078
파이 계수		0.0036
우발성 계수		0.0036
크래머의 V		0.0036
WARNING: 25%개의 셀이 5보다 적은 기대빈도를 가지고 있습니다.
카이제곱 검정은 올바르지 않을 수 있습니다.
Fisher의 정확 검정
(1,1) 셀 빈도(F)	741
하단측 p값 Pr <= F	0.6621
상단측 p값 Pr >= F	0.5426
테이블 확률 (P)	0.2047
양측 p값 Pr <= P	1
표본 크기 = 1009
테이블 comor_cld * long_covid_yn
		long_covid_yn		합계
		0	1
comor_cld		675	217	892
0	빈도
	기대값	667.45	224.55
1	빈도	80	37	117
	기대값	87.547	29.453
		755	254	1009
합계	빈도
comor_cld * long_covid_yn 테이블에 대한 통계량
통계량	자유도	값	Prob
카이제곱	1	2.9235	0.0873
우도비 카이제곱	1	2.7988	0.0943
연속성 수정 카이제곱	1	2.5489	0.1104
Mantel-Haenszel 카이제곱	1	2.9206	0.0875
파이 계수		0.0538
우발성 계수		0.0537
크래머의 V		0.0538
Fisher의 정확 검정
(1,1) 셀 빈도(F)	675
하단측 p값 Pr <= F	0.9636
상단측 p값 Pr >= F	0.0574
테이블 확률 (P)	0.021
양측 p값 Pr <= P	0.0902
표본 크기 = 1009
테이블 comor_cbv * long_covid_yn
		long_covid_yn		합계
		0	1
comor_cbv		718	241	959
0	빈도
	기대값	717.59	241.41
1	빈도	37	13	50
	기대값	37.413	12.587
		755	254	1009
합계	빈도
comor_cbv * long_covid_yn 테이블에 대한 통계량
통계량	자유도	값	Prob
카이제곱	1	0.0191	0.8901
우도비 카이제곱	1	0.019	0.8905
연속성 수정 카이제곱	1	0	1
Mantel-Haenszel 카이제곱	1	0.0191	0.8902
파이 계수		0.0043
우발성 계수		0.0043
크래머의 V		0.0043
Fisher의 정확 검정
(1,1) 셀 빈도(F)	718
하단측 p값 Pr <= F	0.6284
상단측 p값 Pr >= F	0.5015
테이블 확률 (P)	0.1299
양측 p값 Pr <= P	0.8682
표본 크기 = 1009
테이블 comor_am * long_covid_yn
		long_covid_yn		합계
		0	1
comor_am		732	235	967
0	빈도
	기대값	723.57	243.43
1	빈도	23	19	42
	기대값	31.427	10.573
		755	254	1009
합계	빈도
comor_am * long_covid_yn 테이블에 대한 통계량
통계량	자유도	값	Prob
카이제곱	1	9.3665	0.0022
우도비 카이제곱	1	8.3064	0.004
연속성 수정 카이제곱	1	8.288	0.004
Mantel-Haenszel 카이제곱	1	9.3573	0.0022
파이 계수		0.0963
우발성 계수		0.0959
크래머의 V		0.0963
Fisher의 정확 검정
(1,1) 셀 빈도(F)	732
하단측 p값 Pr <= F	0.9989
상단측 p값 Pr >= F	0.0031
테이블 확률 (P)	0.002
양측 p값 Pr <= P	0.0055
표본 크기 = 1009
테이블 comor_sd * long_covid_yn
		long_covid_yn		합계
		0	1
comor_sd		722	232	954
0	빈도
	기대값	713.85	240.15
1	빈도	33	22	55
	기대값	41.155	13.845
		755	254	1009
합계	빈도
comor_sd * long_covid_yn 테이블에 대한 통계량
통계량	자유도	값	Prob
카이제곱	1	6.7887	0.0092
우도비 카이제곱	1	6.1742	0.013
연속성 수정 카이제곱	1	5.9817	0.0145
Mantel-Haenszel 카이제곱	1	6.782	0.0092
파이 계수		0.082
우발성 계수		0.0818
크래머의 V		0.082
Fisher의 정확 검정
(1,1) 셀 빈도(F)	722
하단측 p값 Pr <= F	0.996
상단측 p값 Pr >= F	0.0092
테이블 확률 (P)	0.0052
양측 p값 Pr <= P	0.0154
표본 크기 = 1009
테이블 comor_td * long_covid_yn
		long_covid_yn		합계
		0	1
comor_td		722	234	956
0	빈도
	기대값	715.34	240.66
1	빈도	33	20	53
	기대값	39.658	13.342
		755	254	1009
합계	빈도
comor_td * long_covid_yn 테이블에 대한 통계량
통계량	자유도	값	Prob
카이제곱	1	4.6866	0.0304
우도비 카이제곱	1	4.3106	0.0379
연속성 수정 카이제곱	1	4.0091	0.0453
Mantel-Haenszel 카이제곱	1	4.6819	0.0305
파이 계수		0.0682
우발성 계수		0.068
크래머의 V		0.0682
Fisher의 정확 검정
(1,1) 셀 빈도(F)	722
하단측 p값 Pr <= F	0.9877
상단측 p값 Pr >= F	0.0258
테이블 확률 (P)	0.0135
양측 p값 Pr <= P	0.035
표본 크기 = 1009
테이블 covid_ym * long_covid_yn
		long_covid_yn		합계
		0	1
covid_ym		9	4	13
202010	빈도
	기대값	9.7275	3.2725
202011	빈도	53	18	71
	기대값	53.127	17.873
202012	빈도	96	32	128
	기대값	95.778	32.222
202101	빈도	75	25	100
	기대값	74.827	25.173
202102	빈도	54	18	72
	기대값	53.875	18.125
202103	빈도	48	16	64
	기대값	47.889	16.111
202104	빈도	57	19	76
	기대값	56.868	19.132
202105	빈도	85	29	114
	기대값	85.302	28.698
202106	빈도	56	19	75
	기대값	56.12	18.88
202107	빈도	117	39	156
	기대값	116.73	39.271
202108	빈도	72	24	96
	기대값	71.833	24.167
202109	빈도	33	11	44
	기대값	32.924	11.076
		755	254	1009
합계	빈도
covid_ym * long_covid_yn 테이블에 대한 통계량
통계량	자유도	값	Prob
카이제곱	11	0.2343	1
우도비 카이제곱	11	0.2249	1
Mantel-Haenszel 카이제곱	1	0.011	0.9165
파이 계수		0.0152
우발성 계수		0.0152
크래머의 V		0.0152
표본 크기 = 1009
Table									Statistic	DF	Value	Prob
SEX_TYPE * long_covid_yn 테이블									카이제곱	1	0.0005	0.9822
age_group * long_covid_yn 테이블									카이제곱	6	0.0408	1
CCI_group * long_covid_yn 테이블									카이제곱	3	0.0063	0.9999
area * long_covid_yn 테이블									카이제곱	3	0.1317	0.9878
drug_nsaid_1 * long_covid_yn 테이블									카이제곱	1	3.8671	0.0492
drug_acet_1 * long_covid_yn 테이블									카이제곱	1	0.3949	0.5297
drug_antiviral_1 * long_covid_yn 테이블									카이제곱	1	12.3298	0.0004
drug_nsaid_2 * long_covid_yn 테이블									카이제곱	1	4.9472	0.0261
drug_acet_2 * long_covid_yn 테이블									카이제곱	1	1.0768	0.2994
drug_antiviral_2 * long_covid_yn 테이블									카이제곱	1	9.1496	0.0025
drug_nsaid_3 * long_covid_yn 테이블									카이제곱	1	10.6324	0.0011
drug_acet_3 * long_covid_yn 테이블									카이제곱	1	5.6116	0.0178
drug_antiviral_3 * long_covid_yn 테이블									카이제곱	1	1.3511	0.2451
comor_db * long_covid_yn 테이블									카이제곱	1	0.2921	0.5889
comor_cbp * long_covid_yn 테이블									카이제곱	1	0.1061	0.7446
comor_oa * long_covid_yn 테이블									카이제곱	1	0.2112	0.6458
comor_rm * long_covid_yn 테이블									카이제곱	1	0.066	0.7973
comor_op * long_covid_yn 테이블									카이제곱	1	0.0274	0.8686
comor_copd * long_covid_yn 테이블									카이제곱	1	1.1702	0.2794
comor_dm * long_covid_yn 테이블									카이제곱	1	0.0003	0.9856
comor_sp * long_covid_yn 테이블									카이제곱	1	1.6905	0.1935
comor_dd * long_covid_yn 테이블									카이제곱	1	3.0265	0.0819
comor_ad * long_covid_yn 테이블									카이제곱	1	0.0274	0.8686
comor_hl * long_covid_yn 테이블									카이제곱	1	0.2169	0.6414
comor_htn * long_covid_yn 테이블									카이제곱	1	0.5619	0.4535
comor_cv * long_covid_yn 테이블									카이제곱	1	4.0892	0.0432
comor_rf * long_covid_yn 테이블									카이제곱	1	0.0134	0.9078
comor_cld * long_covid_yn 테이블									카이제곱	1	2.9235	0.0873
comor_cbv * long_covid_yn 테이블									카이제곱	1	0.0191	0.8901
comor_am * long_covid_yn 테이블									카이제곱	1	9.3665	0.0022
comor_sd * long_covid_yn 테이블									카이제곱	1	6.7887	0.0092
comor_td * long_covid_yn 테이블									카이제곱	1	4.6866	0.0304
covid_ym * long_covid_yn 테이블									카이제곱	11	0.2343	1

## Sheet: post_logistic
time1													time2													time3
The LOGISTIC Procedure													The LOGISTIC Procedure													The LOGISTIC Procedure
Model Information													Model Information													Model Information
Data Set								A.MATCHED_SET	Data set with propensity scores				Data Set								A.MATCHED_SET	Data set with propensity scores				Data Set								A.MATCHED_SET	Data set with propensity scores
Response Variable								long_covid_yn					Response Variable								long_covid_yn					Response Variable								long_covid_yn
Number of Response Levels								2					Number of Response Levels								2					Number of Response Levels								2
Model								binary logit					Model								binary logit					Model								binary logit
Optimization Technique								Fisher's scoring					Optimization Technique								Fisher's scoring					Optimization Technique								Fisher's scoring
Number of Observations Read								1009					Number of Observations Read								1009					Number of Observations Read								1009
Number of Observations Used								1009					Number of Observations Used								1009					Number of Observations Used								1009
Response Profile													Response Profile													Response Profile
Ordered								long_covid_yn	Total				Ordered								long_covid_yn	Total				Ordered								long_covid_yn	Total
Value									Frequency				Value									Frequency				Value									Frequency
1								0	755				1								0	755				1								0	755
2								1	254				2								1	254				2								1	254
Probability modeled is long_covid_yn=1.													Probability modeled is long_covid_yn=1.													Probability modeled is long_covid_yn=1.
Model Convergence Status													Model Convergence Status													Model Convergence Status
Convergence criterion (GCONV=1E-8) satisfied.													Convergence criterion (GCONV=1E-8) satisfied.													Convergence criterion (GCONV=1E-8) satisfied.
Model Fit Statistics													Model Fit Statistics													Model Fit Statistics
Criterion	Intercept Only	Intercept and Covariates											Criterion	Intercept Only	Intercept and Covariates											Criterion	Intercept Only	Intercept and Covariates
AIC	1140.62	1139.04											AIC	1140.62	1137.6											AIC	1140.62	1131.69
SC	1145.54	1148.87											SC	1145.54	1147.43											SC	1145.54	1141.53
-2 Log L	1138.621	1135.04											-2 Log L	1138.621	1133.6											-2 Log L	1138.621	1127.69
Testing Global Null Hypothesis: BETA=0													Testing Global Null Hypothesis: BETA=0													Testing Global Null Hypothesis: BETA=0
Test	Chi-Square	DF	Pr > ChiSq										Test	Chi-Square	DF	Pr > ChiSq										Test	Chi-Square	DF	Pr > ChiSq
Likelihood Ratio	3.584	1	0.0583										Likelihood Ratio	5.0215	1	0.025										Likelihood Ratio	10.93	1	0.0009
Score	3.8671	1	0.0492										Score	4.9472	1	0.0261										Score	10.6324	1	0.0011
Wald	3.788	1	0.0516										Wald	4.9232	1	0.0265										Wald	10.5033	1	0.0012
Analysis of Maximum Likelihood Estimates													Analysis of Maximum Likelihood Estimates													Analysis of Maximum Likelihood Estimates
Parameter	DF	Estimate	Standard	Wald	Pr > ChiSq								Parameter	DF	Estimate	Standard	Wald	Pr > ChiSq								Parameter	DF	Estimate	Standard	Wald	Pr > ChiSq
			Error	Chi-Square												Error	Chi-Square												Error	Chi-Square
Intercept	1	-1.1239	0.0752	223.089	<.0001								Intercept	1	-0.9654	0.0899	115.406	<.0001								Intercept	1	-0.9174	0.0875	110.04	<.0001
drug_nsaid_1	1	0.5648	0.2902	3.788	0.0516								drug_nsaid_2	1	-0.3393	0.1529	4.9232	0.0265								drug_nsaid_3	1	-0.5134	0.1584	10.5033	0.0012
Odds Ratio Estimates													Odds Ratio Estimates													Odds Ratio Estimates
Effect	Point Estimate	95% Wald											Effect	Point Estimate	95% Wald											Effect	Point Estimate	95% Wald
		Confidence Limits													Confidence Limits													Confidence Limits
drug_nsaid_1	1.759	0.996	3.107										drug_nsaid_2	0.712	0.528	0.961										drug_nsaid_3	0.598	0.439	0.816
Association of Predicted Probabilities and													Association of Predicted Probabilities and													Association of Predicted Probabilities and
Observed Responses													Observed Responses													Observed Responses
Percent Concordant	7.5	Somers' D	0.032										Percent Concordant	27.3	Somers' D	0.079										Percent Concordant	28.3	Somers' D	0.114
Percent Discordant	4.3	Gamma	0.275										Percent Discordant	19.4	Gamma	0.168										Percent Discordant	17	Gamma	0.251
Percent Tied	88.2	Tau-a	0.012										Percent Tied	53.3	Tau-a	0.03										Percent Tied	54.7	Tau-a	0.043
Pairs	191770	c	0.516										Pairs	191770	c	0.539										Pairs	191770	c	0.557
The LOGISTIC Procedure													The LOGISTIC Procedure													The LOGISTIC Procedure
Model Information													Model Information													Model Information
Data Set								A.MATCHED_SET	Data set with propensity scores				Data Set								A.MATCHED_SET	Data set with propensity scores				Data Set								A.MATCHED_SET	Data set with propensity scores
Response Variable								long_covid_yn					Response Variable								long_covid_yn					Response Variable								long_covid_yn
Number of Response Levels								2					Number of Response Levels								2					Number of Response Levels								2
Model								binary logit					Model								binary logit					Model								binary logit
Optimization Technique								Fisher's scoring					Optimization Technique								Fisher's scoring					Optimization Technique								Fisher's scoring
Number of Observations Read								1009					Number of Observations Read								1009					Number of Observations Read								1009
Number of Observations Used								1009					Number of Observations Used								1009					Number of Observations Used								1009
Response Profile													Response Profile													Response Profile
Ordered								long_covid_yn	Total				Ordered								long_covid_yn	Total				Ordered								long_covid_yn	Total
Value									Frequency				Value									Frequency				Value									Frequency
1								0	755				1								0	755				1								0	755
2								1	254				2								1	254				2								1	254
Probability modeled is long_covid_yn=1.													Probability modeled is long_covid_yn=1.													Probability modeled is long_covid_yn=1.
Class Level Information													Class Level Information													Class Level Information
Class	Value	Design Variables											Class	Value	Design Variables											Class	Value	Design Variables
SEX_TYPE	1	-1											SEX_TYPE	1	-1											SEX_TYPE	1	-1
	2	1												2	1												2	1
age_group	1	-1	-1	-1	-1	-1	-1						age_group	1	-1	-1	-1	-1	-1	-1						age_group	1	-1	-1	-1	-1	-1	-1
	2	1	0	0	0	0	0							2	1	0	0	0	0	0							2	1	0	0	0	0	0
	3	0	1	0	0	0	0							3	0	1	0	0	0	0							3	0	1	0	0	0	0
	4	0	0	1	0	0	0							4	0	0	1	0	0	0							4	0	0	1	0	0	0
	5	0	0	0	1	0	0							5	0	0	0	1	0	0							5	0	0	0	1	0	0
	6	0	0	0	0	1	0							6	0	0	0	0	1	0							6	0	0	0	0	1	0
	7	0	0	0	0	0	1							7	0	0	0	0	0	1							7	0	0	0	0	0	1
Model Convergence Status													Model Convergence Status													Model Convergence Status
Convergence criterion (GCONV=1E-8) satisfied.													Convergence criterion (GCONV=1E-8) satisfied.													Convergence criterion (GCONV=1E-8) satisfied.
Model Fit Statistics													Model Fit Statistics													Model Fit Statistics
Criterion	Intercept Only	Intercept and Covariates											Criterion	Intercept Only	Intercept and Covariates											Criterion	Intercept Only	Intercept and Covariates
AIC	1140.62	1153											AIC	1140.62	1151.35											AIC	1140.62	1145.23
SC	1145.54	1197.25											SC	1145.54	1195.6											SC	1145.54	1189.48
-2 Log L	1138.621	1135											-2 Log L	1138.621	1133.35											-2 Log L	1138.621	1127.23
Testing Global Null Hypothesis: BETA=0													Testing Global Null Hypothesis: BETA=0													Testing Global Null Hypothesis: BETA=0
Test	Chi-Square	DF	Pr > ChiSq										Test	Chi-Square	DF	Pr > ChiSq										Test	Chi-Square	DF	Pr > ChiSq
Likelihood Ratio	3.6239	8	0.8894										Likelihood Ratio	5.2694	8	0.7284										Likelihood Ratio	11.3904	8	0.1805
Score	3.9066	8	0.8655										Score	5.1933	8	0.7367										Score	11.0867	8	0.1968
Wald	3.8273	8	0.8724										Wald	5.1667	8	0.7396										Wald	10.9478	8	0.2047
Type 3 Analysis of Effects													Type 3 Analysis of Effects													Type 3 Analysis of Effects
Effect	DF	Wald	Pr > ChiSq										Effect	DF	Wald	Pr > ChiSq										Effect	DF	Wald	Pr > ChiSq
		Chi-Square													Chi-Square													Chi-Square
drug_nsaid_1	1	3.7825	0.0518										drug_nsaid_2	1	5.1259	0.0236										drug_nsaid_3	1	10.9058	0.001
SEX_TYPE	1	0.0049	0.9442										SEX_TYPE	1	0.0166	0.8974										SEX_TYPE	1	0.0408	0.8399
age_group	6	0.0354	1										age_group	6	0.2392	0.9997										age_group	6	0.4336	0.9986
Analysis of Maximum Likelihood Estimates													Analysis of Maximum Likelihood Estimates													Analysis of Maximum Likelihood Estimates
Parameter		DF	Estimate	Standard	Wald	Pr > ChiSq							Parameter		DF	Estimate	Standard	Wald	Pr > ChiSq							Parameter		DF	Estimate	Standard	Wald	Pr > ChiSq
				Error	Chi-Square												Error	Chi-Square												Error	Chi-Square
Intercept		1	-1.1205	0.0836	179.786	<.0001							Intercept		1	-0.9569	0.097	97.2859	<.0001							Intercept		1	-0.9078	0.0948	91.73	<.0001
drug_nsaid_1		1	0.5684	0.2923	3.7825	0.0518							drug_nsaid_2		1	-0.3516	0.1553	5.1259	0.0236							drug_nsaid_3		1	-0.5312	0.1608	10.9058	0.001
SEX_TYPE	2	1	-0.0052	0.0742	0.0049	0.9442							SEX_TYPE	2	1	0.00959	0.0744	0.0166	0.8974							SEX_TYPE	2	1	0.0151	0.0747	0.0408	0.8399
age_group	2	1	-0.00961	0.1936	0.0025	0.9604							age_group	2	1	-0.0479	0.1941	0.0609	0.805							age_group	2	1	-0.0659	0.1946	0.1146	0.7349
age_group	3	1	0.0231	0.1915	0.0145	0.9041							age_group	3	1	-0.0192	0.1918	0.01	0.9202							age_group	3	1	-0.0296	0.1923	0.0237	0.8777
age_group	4	1	-0.0128	0.1539	0.0069	0.9338							age_group	4	1	-0.0226	0.154	0.0215	0.8833							age_group	4	1	-0.0298	0.1545	0.0373	0.8468
age_group	5	1	-0.0154	0.1495	0.0106	0.9179							age_group	5	1	0.0154	0.1501	0.0106	0.9181							age_group	5	1	0.0278	0.1506	0.0342	0.8534
age_group	6	1	-0.00126	0.1856	0	0.9946							age_group	6	1	0.0387	0.1859	0.0432	0.8353							age_group	6	1	0.0576	0.1867	0.0951	0.7577
age_group	7	1	-0.00092	0.277	0	0.9973							age_group	7	1	0.0845	0.277	0.093	0.7604							age_group	7	1	0.1008	0.2778	0.1316	0.7168
Odds Ratio Estimates													Odds Ratio Estimates													Odds Ratio Estimates
Effect	Point Estimate	95% Wald											Effect	Point Estimate	95% Wald											Effect	Point Estimate	95% Wald
		Confidence Limits													Confidence Limits													Confidence Limits
drug_nsaid_1	1.765	0.996	3.131										drug_nsaid_2	0.704	0.519	0.954										drug_nsaid_3	0.588	0.429	0.806
SEX_TYPE 2 vs 1	0.99	0.74	1.324										SEX_TYPE 2 vs 1	1.019	0.762	1.365										SEX_TYPE 2 vs 1	1.031	0.769	1.381
age_group 2 vs 1	0.974	0.524	1.81										age_group 2 vs 1	1.001	0.539	1.86										age_group 2 vs 1	0.995	0.535	1.852
age_group 3 vs 1	1.006	0.545	1.858										age_group 3 vs 1	1.03	0.557	1.904										age_group 3 vs 1	1.032	0.557	1.91
age_group 4 vs 1	0.971	0.556	1.694										age_group 4 vs 1	1.027	0.588	1.792										age_group 4 vs 1	1.031	0.59	1.803
age_group 5 vs 1	0.968	0.561	1.671										age_group 5 vs 1	1.066	0.616	1.845										age_group 5 vs 1	1.093	0.631	1.893
age_group 6 vs 1	0.982	0.534	1.805										age_group 6 vs 1	1.091	0.593	2.009										age_group 6 vs 1	1.126	0.61	2.076
age_group 7 vs 1	0.982	0.453	2.131										age_group 7 vs 1	1.143	0.527	2.479										age_group 7 vs 1	1.175	0.541	2.555
Association of Predicted Probabilities and													Association of Predicted Probabilities and													Association of Predicted Probabilities and
Observed Responses													Observed Responses													Observed Responses
Percent Concordant	47.5	Somers' D	0.029										Percent Concordant	52.5	Somers' D	0.096										Percent Concordant	54.3	Somers' D	0.134
Percent Discordant	44.6	Gamma	0.032										Percent Discordant	42.8	Gamma	0.101										Percent Discordant	40.9	Gamma	0.141
Percent Tied	7.8	Tau-a	0.011										Percent Tied	4.7	Tau-a	0.036										Percent Tied	4.9	Tau-a	0.051
Pairs	191770	c	0.515										Pairs	191770	c	0.548										Pairs	191770	c	0.567
The LOGISTIC Procedure													The LOGISTIC Procedure													The LOGISTIC Procedure
Model Information													Model Information													Model Information
Data Set								A.MATCHED_SET	Data set with propensity scores				Data Set								A.MATCHED_SET	Data set with propensity scores				Data Set								A.MATCHED_SET	Data set with propensity scores
Response Variable								long_covid_yn					Response Variable								long_covid_yn					Response Variable								long_covid_yn
Number of Response Levels								2					Number of Response Levels								2					Number of Response Levels								2
Model								binary logit					Model								binary logit					Model								binary logit
Optimization Technique								Fisher's scoring					Optimization Technique								Fisher's scoring					Optimization Technique								Fisher's scoring
Number of Observations Read								1009					Number of Observations Read								1009					Number of Observations Read								1009
Number of Observations Used								1009					Number of Observations Used								1009					Number of Observations Used								1009
Response Profile													Response Profile													Response Profile
Ordered								long_covid_yn	Total				Ordered								long_covid_yn	Total				Ordered								long_covid_yn	Total
Value									Frequency				Value									Frequency				Value									Frequency
1								0	755				1								0	755				1								0	755
2								1	254				2								1	254				2								1	254
Probability modeled is long_covid_yn=1.													Probability modeled is long_covid_yn=1.													Probability modeled is long_covid_yn=1.
Class Level Information													Class Level Information													Class Level Information
Class	Value	Design Variables											Class	Value	Design Variables											Class	Value	Design Variables
SEX_TYPE	1	-1											SEX_TYPE	1	-1											SEX_TYPE	1	-1
	2	1												2	1												2	1
age_group	1	-1	-1	-1	-1	-1	-1						age_group	1	-1	-1	-1	-1	-1	-1						age_group	1	-1	-1	-1	-1	-1	-1
	2	1	0	0	0	0	0							2	1	0	0	0	0	0							2	1	0	0	0	0	0
	3	0	1	0	0	0	0							3	0	1	0	0	0	0							3	0	1	0	0	0	0
	4	0	0	1	0	0	0							4	0	0	1	0	0	0							4	0	0	1	0	0	0
	5	0	0	0	1	0	0							5	0	0	0	1	0	0							5	0	0	0	1	0	0
	6	0	0	0	0	1	0							6	0	0	0	0	1	0							6	0	0	0	0	1	0
	7	0	0	0	0	0	1							7	0	0	0	0	0	1							7	0	0	0	0	0	1
area	1	-1	-1	-1									area	1	-1	-1	-1									area	1	-1	-1	-1
	2	1	0	0										2	1	0	0										2	1	0	0
	3	0	1	0										3	0	1	0										3	0	1	0
	4	0	0	1										4	0	0	1										4	0	0	1
Model Convergence Status													Model Convergence Status													Model Convergence Status
Convergence criterion (GCONV=1E-8) satisfied.													Convergence criterion (GCONV=1E-8) satisfied.													Convergence criterion (GCONV=1E-8) satisfied.
Model Fit Statistics													Model Fit Statistics													Model Fit Statistics
Criterion	Intercept Only	Intercept and Covariates											Criterion	Intercept Only	Intercept and Covariates											Criterion	Intercept Only	Intercept and Covariates
AIC	1140.62	1158.81											AIC	1140.62	1157.28											AIC	1140.62	1151.17
SC	1145.54	1217.81											SC	1145.54	1216.28											SC	1145.54	1210.17
-2 Log L	1138.621	1134.81											-2 Log L	1138.621	1133.28											-2 Log L	1138.621	1127.17
Testing Global Null Hypothesis: BETA=0													Testing Global Null Hypothesis: BETA=0													Testing Global Null Hypothesis: BETA=0
Test	Chi-Square	DF	Pr > ChiSq										Test	Chi-Square	DF	Pr > ChiSq										Test	Chi-Square	DF	Pr > ChiSq
Likelihood Ratio	3.8106	11	0.9751										Likelihood Ratio	5.3417	11	0.9135										Likelihood Ratio	11.4499	11	0.4064
Score	4.0973	11	0.967										Score	5.2686	11	0.9175										Score	11.148	11	0.4309
Wald	4.017	11	0.9694										Wald	5.241	11	0.9189										Wald	11.0078	11	0.4426
Type 3 Analysis of Effects													Type 3 Analysis of Effects													Type 3 Analysis of Effects
Effect	DF	Wald	Pr > ChiSq										Effect	DF	Wald	Pr > ChiSq										Effect	DF	Wald	Pr > ChiSq
		Chi-Square													Chi-Square													Chi-Square
drug_nsaid_1	1	3.8458	0.0499										drug_nsaid_2	1	5.075	0.0243										drug_nsaid_3	1	10.8464	0.001
SEX_TYPE	1	0.0005	0.9827										SEX_TYPE	1	0.0235	0.8782										SEX_TYPE	1	0.0496	0.8237
age_group	6	0.0254	1										age_group	6	0.2428	0.9997										age_group	6	0.4341	0.9986
area	3	0.1918	0.9789										area	3	0.0738	0.9948										area	3	0.0605	0.9961
Analysis of Maximum Likelihood Estimates													Analysis of Maximum Likelihood Estimates													Analysis of Maximum Likelihood Estimates
Parameter		DF	Estimate	Standard	Wald	Pr > ChiSq							Parameter		DF	Estimate	Standard	Wald	Pr > ChiSq							Parameter		DF	Estimate	Standard	Wald	Pr > ChiSq
				Error	Chi-Square												Error	Chi-Square												Error	Chi-Square
Intercept		1	-1.049	0.1921	29.8108	<.0001							Intercept		1	-0.9168	0.1969	21.6882	<.0001							Intercept		1	-0.8728	0.1965	19.7295	<.0001
drug_nsaid_1		1	0.5752	0.2933	3.8458	0.0499							drug_nsaid_2		1	-0.3508	0.1557	5.075	0.0243							drug_nsaid_3		1	-0.5305	0.1611	10.8464	0.001
SEX_TYPE	2	1	-0.00163	0.0748	0.0005	0.9827							SEX_TYPE	2	1	0.0115	0.0749	0.0235	0.8782							SEX_TYPE	2	1	0.0167	0.0752	0.0496	0.8237
age_group	2	1	-0.00675	0.1944	0.0012	0.9723							age_group	2	1	-0.045	0.1949	0.0534	0.8172							age_group	2	1	-0.0633	0.1953	0.105	0.7459
age_group	3	1	0.0125	0.1965	0.0041	0.9492							age_group	3	1	-0.0284	0.1966	0.0209	0.8851							age_group	3	1	-0.0379	0.197	0.037	0.8474
age_group	4	1	-0.0157	0.1541	0.0103	0.9191							age_group	4	1	-0.0237	0.1542	0.0235	0.8781							age_group	4	1	-0.0307	0.1547	0.0394	0.8426
age_group	5	1	-0.0107	0.1503	0.005	0.9434							age_group	5	1	0.0154	0.1508	0.0105	0.9185							age_group	5	1	0.0276	0.1513	0.0332	0.8553
age_group	6	1	0.00425	0.1875	0.0005	0.9819							age_group	6	1	0.0389	0.1878	0.043	0.8357							age_group	6	1	0.0576	0.1886	0.0933	0.76
age_group	7	1	-0.00271	0.2782	0.0001	0.9922							age_group	7	1	0.0885	0.2782	0.1011	0.7505							age_group	7	1	0.1046	0.2789	0.1408	0.7075
area	2	1	-0.0397	0.2498	0.0253	0.8737							area	2	1	-0.0612	0.2498	0.0601	0.8063							area	2	1	-0.0568	0.2502	0.0516	0.8203
area	3	1	-0.0895	0.206	0.1887	0.664							area	3	1	-0.0392	0.2063	0.0362	0.8492							area	3	1	-0.0332	0.2064	0.0259	0.8721
area	4	1	0.1988	0.5336	0.1388	0.7094							area	4	1	0.1403	0.5343	0.0689	0.7929							area	4	1	0.1249	0.5348	0.0546	0.8153
Odds Ratio Estimates													Odds Ratio Estimates													Odds Ratio Estimates
Effect	Point Estimate	95% Wald											Effect	Point Estimate	95% Wald											Effect	Point Estimate	95% Wald
		Confidence Limits													Confidence Limits													Confidence Limits
drug_nsaid_1	1.778	1	3.159										drug_nsaid_2	0.704	0.519	0.955										drug_nsaid_3	0.588	0.429	0.807
SEX_TYPE 2 vs 1	0.997	0.744	1.336										SEX_TYPE 2 vs 1	1.023	0.763	1.372										SEX_TYPE 2 vs 1	1.034	0.77	1.388
age_group 2 vs 1	0.975	0.524	1.814										age_group 2 vs 1	1.001	0.537	1.863										age_group 2 vs 1	0.995	0.533	1.855
age_group 3 vs 1	0.994	0.528	1.869										age_group 3 vs 1	1.017	0.54	1.916										age_group 3 vs 1	1.02	0.541	1.924
age_group 4 vs 1	0.966	0.551	1.693										age_group 4 vs 1	1.022	0.583	1.792										age_group 4 vs 1	1.028	0.585	1.804
age_group 5 vs 1	0.971	0.559	1.686										age_group 5 vs 1	1.063	0.61	1.851										age_group 5 vs 1	1.089	0.625	1.9
age_group 6 vs 1	0.985	0.53	1.832										age_group 6 vs 1	1.088	0.584	2.027										age_group 6 vs 1	1.123	0.601	2.095
age_group 7 vs 1	0.979	0.449	2.133										age_group 7 vs 1	1.144	0.524	2.494										age_group 7 vs 1	1.177	0.539	2.57
area 2 vs 1	1.03	0.624	1.702										area 2 vs 1	0.979	0.592	1.617										area 2 vs 1	0.978	0.592	1.618
area 3 vs 1	0.98	0.719	1.336										area 3 vs 1	1.001	0.734	1.364										area 3 vs 1	1.002	0.734	1.366
area 4 vs 1	1.308	0.324	5.279										area 4 vs 1	1.197	0.296	4.843										area 4 vs 1	1.173	0.29	4.752
Association of Predicted Probabilities and													Association of Predicted Probabilities and													Association of Predicted Probabilities and
Observed Responses													Observed Responses													Observed Responses
Percent Concordant	50.5	Somers' D	0.044										Percent Concordant	54	Somers' D	0.101										Percent Concordant	55.9	Somers' D	0.14
Percent Discordant	46.1	Gamma	0.046										Percent Discordant	43.9	Gamma	0.103										Percent Discordant	41.9	Gamma	0.143
Percent Tied	3.4	Tau-a	0.017										Percent Tied	2.1	Tau-a	0.038										Percent Tied	2.2	Tau-a	0.053
Pairs	191770	c	0.522										Pairs	191770	c	0.551										Pairs	191770	c	0.57
The LOGISTIC Procedure													The LOGISTIC Procedure													The LOGISTIC Procedure
Model Information													Model Information													Model Information
Data Set								A.MATCHED_SET	Data set with propensity scores				Data Set								A.MATCHED_SET	Data set with propensity scores				Data Set								A.MATCHED_SET	Data set with propensity scores
Response Variable								long_covid_yn					Response Variable								long_covid_yn					Response Variable								long_covid_yn
Number of Response Levels								2					Number of Response Levels								2					Number of Response Levels								2
Model								binary logit					Model								binary logit					Model								binary logit
Optimization Technique								Fisher's scoring					Optimization Technique								Fisher's scoring					Optimization Technique								Fisher's scoring
Number of Observations Read								1009					Number of Observations Read								1009					Number of Observations Read								1009
Number of Observations Used								1009					Number of Observations Used								1009					Number of Observations Used								1009
Response Profile													Response Profile													Response Profile
Ordered								long_covid_yn	Total				Ordered								long_covid_yn	Total				Ordered								long_covid_yn	Total
Value									Frequency				Value									Frequency				Value									Frequency
1								0	755				1								0	755				1								0	755
2								1	254				2								1	254				2								1	254
Probability modeled is long_covid_yn=1.													Probability modeled is long_covid_yn=1.													Probability modeled is long_covid_yn=1.
Class Level Information													Class Level Information													Class Level Information
Class	Value	Design Variables											Class	Value	Design Variables											Class	Value	Design Variables
SEX_TYPE	1	-1											SEX_TYPE	1	-1											SEX_TYPE	1	-1
	2	1												2	1												2	1
age_group	1	-1	-1	-1	-1	-1	-1						age_group	1	-1	-1	-1	-1	-1	-1						age_group	1	-1	-1	-1	-1	-1	-1
	2	1	0	0	0	0	0							2	1	0	0	0	0	0							2	1	0	0	0	0	0
	3	0	1	0	0	0	0							3	0	1	0	0	0	0							3	0	1	0	0	0	0
	4	0	0	1	0	0	0							4	0	0	1	0	0	0							4	0	0	1	0	0	0
	5	0	0	0	1	0	0							5	0	0	0	1	0	0							5	0	0	0	1	0	0
	6	0	0	0	0	1	0							6	0	0	0	0	1	0							6	0	0	0	0	1	0
	7	0	0	0	0	0	1							7	0	0	0	0	0	1							7	0	0	0	0	0	1
CCI_group	0	-1	-1	-1									CCI_group	0	-1	-1	-1									CCI_group	0	-1	-1	-1
	1	1	0	0										1	1	0	0										1	1	0	0
	2	0	1	0										2	0	1	0										2	0	1	0
	3	0	0	1										3	0	0	1										3	0	0	1
area	1	-1	-1	-1									area	1	-1	-1	-1									area	1	-1	-1	-1
	2	1	0	0										2	1	0	0										2	1	0	0
	3	0	1	0										3	0	1	0										3	0	1	0
	4	0	0	1										4	0	0	1										4	0	0	1
Model Convergence Status													Model Convergence Status													Model Convergence Status
Convergence criterion (GCONV=1E-8) satisfied.													Convergence criterion (GCONV=1E-8) satisfied.													Convergence criterion (GCONV=1E-8) satisfied.
Model Fit Statistics													Model Fit Statistics													Model Fit Statistics
Criterion	Intercept Only	Intercept and Covariates											Criterion	Intercept Only	Intercept and Covariates											Criterion	Intercept Only	Intercept and Covariates
AIC	1140.62	1164.76											AIC	1140.62	1163.25											AIC	1140.62	1157.1
SC	1145.54	1238.51											SC	1145.54	1237											SC	1145.54	1230.85
-2 Log L	1138.621	1134.76											-2 Log L	1138.621	1133.25											-2 Log L	1138.621	1127.1
Testing Global Null Hypothesis: BETA=0													Testing Global Null Hypothesis: BETA=0													Testing Global Null Hypothesis: BETA=0
Test	Chi-Square	DF	Pr > ChiSq										Test	Chi-Square	DF	Pr > ChiSq										Test	Chi-Square	DF	Pr > ChiSq
Likelihood Ratio	3.8602	14	0.9963										Likelihood Ratio	5.368	14	0.98										Likelihood Ratio	11.5265	14	0.6443
Score	4.1468	14	0.9945										Score	5.2943	14	0.9813										Score	11.2231	14	0.6684
Wald	4.066	14	0.9951										Wald	5.2665	14	0.9817										Wald	11.081	14	0.6797
Type 3 Analysis of Effects													Type 3 Analysis of Effects													Type 3 Analysis of Effects
Effect	DF	Wald	Pr > ChiSq										Effect	DF	Wald	Pr > ChiSq										Effect	DF	Wald	Pr > ChiSq
		Chi-Square													Chi-Square													Chi-Square
drug_nsaid_1	1	3.8918	0.0485										drug_nsaid_2	1	5.0963	0.024										drug_nsaid_3	1	10.9158	0.001
SEX_TYPE	1	0.0007	0.9795										SEX_TYPE	1	0.0293	0.8642										SEX_TYPE	1	0.0638	0.8006
age_group	6	0.0333	1										age_group	6	0.157	0.9999										age_group	6	0.25	0.9997
area	3	0.1869	0.9797										area	3	0.08	0.9941										area	3	0.0727	0.9949
CCI_group	3	0.0498	0.9971										CCI_group	3	0.0263	0.9989										CCI_group	3	0.0766	0.9945
Analysis of Maximum Likelihood Estimates													Analysis of Maximum Likelihood Estimates													Analysis of Maximum Likelihood Estimates
Parameter		DF	Estimate	Standard	Wald	Pr > ChiSq							Parameter		DF	Estimate	Standard	Wald	Pr > ChiSq							Parameter		DF	Estimate	Standard	Wald	Pr > ChiSq
				Error	Chi-Square												Error	Chi-Square												Error	Chi-Square
Intercept		1	-1.045	0.203	26.4976	<.0001							Intercept		1	-0.9069	0.2088	18.8711	<.0001							Intercept		1	-0.8555	0.2086	16.8212	<.0001
drug_nsaid_1		1	0.5812	0.2946	3.8918	0.0485							drug_nsaid_2		1	-0.3529	0.1563	5.0963	0.024							drug_nsaid_3		1	-0.5344	0.1617	10.9158	0.001
SEX_TYPE	2	1	-0.00194	0.0754	0.0007	0.9795							SEX_TYPE	2	1	0.0129	0.0756	0.0293	0.8642							SEX_TYPE	2	1	0.0192	0.0758	0.0638	0.8006
age_group	2	1	-0.0008	0.2002	0	0.9968							age_group	2	1	-0.0389	0.2005	0.0377	0.846							age_group	2	1	-0.0523	0.2009	0.0677	0.7947
age_group	3	1	0.0159	0.1992	0.0064	0.9363							age_group	3	1	-0.0239	0.1992	0.0144	0.9046							age_group	3	1	-0.0299	0.1995	0.0224	0.8809
age_group	4	1	-0.0144	0.1547	0.0086	0.9259							age_group	4	1	-0.0251	0.1549	0.0262	0.8713							age_group	4	1	-0.0329	0.1553	0.0448	0.8324
age_group	5	1	-0.015	0.1534	0.0096	0.9221							age_group	5	1	0.0117	0.1538	0.0058	0.9393							age_group	5	1	0.0208	0.1542	0.0182	0.8927
age_group	6	1	0.00155	0.1946	0.0001	0.9936							age_group	6	1	0.031	0.1948	0.0254	0.8734							age_group	6	1	0.044	0.1955	0.0506	0.822
age_group	7	1	-0.0131	0.2853	0.0021	0.9632							age_group	7	1	0.0822	0.2851	0.0831	0.7731							age_group	7	1	0.0924	0.2858	0.1046	0.7463
area	2	1	-0.0449	0.2524	0.0316	0.8589							area	2	1	-0.0652	0.2524	0.0668	0.7961							area	2	1	-0.0644	0.2529	0.0648	0.7991
area	3	1	-0.0886	0.2061	0.1848	0.6673							area	3	1	-0.0391	0.2064	0.0359	0.8498							area	3	1	-0.033	0.2065	0.0255	0.8731
area	4	1	0.2017	0.5347	0.1423	0.706							area	4	1	0.145	0.5353	0.0733	0.7866							area	4	1	0.1335	0.5358	0.062	0.8033
CCI_group	1	1	-0.0044	0.1386	0.001	0.9746							CCI_group	1	1	0.00419	0.1386	0.0009	0.9759							CCI_group	1	1	0.00708	0.139	0.0026	0.9594
CCI_group	2	1	-0.0245	0.1911	0.0165	0.8979							CCI_group	2	1	0.0169	0.1915	0.0078	0.9298							CCI_group	2	1	0.0247	0.192	0.0166	0.8975
CCI_group	3	1	0.04	0.1842	0.0472	0.8279							CCI_group	3	1	-0.00155	0.184	0.0001	0.9933							CCI_group	3	1	0.00282	0.1846	0.0002	0.9878
Odds Ratio Estimates													Odds Ratio Estimates													Odds Ratio Estimates
Effect	Point Estimate	95% Wald											Effect	Point Estimate	95% Wald											Effect	Point Estimate	95% Wald
		Confidence Limits													Confidence Limits													Confidence Limits
drug_nsaid_1	1.788	1.004	3.185										drug_nsaid_2	0.703	0.517	0.955										drug_nsaid_3	0.586	0.427	0.805
SEX_TYPE 2 vs 1	0.996	0.741	1.339										SEX_TYPE 2 vs 1	1.026	0.763	1.38										SEX_TYPE 2 vs 1	1.039	0.772	1.399
age_group 2 vs 1	0.974	0.523	1.814										age_group 2 vs 1	0.998	0.536	1.86										age_group 2 vs 1	0.99	0.53	1.848
age_group 3 vs 1	0.99	0.525	1.868										age_group 3 vs 1	1.013	0.537	1.913										age_group 3 vs 1	1.012	0.535	1.914
age_group 4 vs 1	0.961	0.54	1.71										age_group 4 vs 1	1.012	0.569	1.801										age_group 4 vs 1	1.009	0.566	1.799
age_group 5 vs 1	0.96	0.537	1.717										age_group 5 vs 1	1.05	0.586	1.88										age_group 5 vs 1	1.065	0.594	1.91
age_group 6 vs 1	0.976	0.505	1.886										age_group 6 vs 1	1.07	0.554	2.069										age_group 6 vs 1	1.09	0.563	2.112
age_group 7 vs 1	0.962	0.425	2.175										age_group 7 vs 1	1.127	0.499	2.545										age_group 7 vs 1	1.144	0.505	2.59
area 2 vs 1	1.024	0.616	1.701										area 2 vs 1	0.976	0.587	1.622										area 2 vs 1	0.972	0.584	1.618
area 3 vs 1	0.98	0.718	1.337										area 3 vs 1	1.002	0.734	1.367										area 3 vs 1	1.003	0.735	1.37
area 4 vs 1	1.31	0.324	5.296										area 4 vs 1	1.204	0.297	4.877										area 4 vs 1	1.185	0.292	4.805
CCI_group 1 vs 0	1.007	0.698	1.452										CCI_group 1 vs 0	1.024	0.71	1.478										CCI_group 1 vs 0	1.043	0.722	1.506
CCI_group 2 vs 0	0.987	0.582	1.674										CCI_group 2 vs 0	1.037	0.61	1.763										CCI_group 2 vs 0	1.061	0.623	1.807
CCI_group 3 vs 0	1.053	0.631	1.755										CCI_group 3 vs 0	1.018	0.611	1.696										CCI_group 3 vs 0	1.038	0.622	1.733
Association of Predicted Probabilities and													Association of Predicted Probabilities and													Association of Predicted Probabilities and
Observed Responses													Observed Responses													Observed Responses
Percent Concordant	51.6	Somers' D	0.048										Percent Concordant	54.5	Somers' D	0.1										Percent Concordant	56.4	Somers' D	0.138
Percent Discordant	46.8	Gamma	0.049										Percent Discordant	44.5	Gamma	0.101										Percent Discordant	42.6	Gamma	0.14
Percent Tied	1.6	Tau-a	0.018										Percent Tied	1	Tau-a	0.038										Percent Tied	1	Tau-a	0.052
Pairs	191770	c	0.524										Pairs	191770	c	0.55										Pairs	191770	c	0.569
The LOGISTIC Procedure													The LOGISTIC Procedure													The LOGISTIC Procedure
Model Information													Model Information													Model Information
Data Set								A.MATCHED_SET	Data set with propensity scores				Data Set								A.MATCHED_SET	Data set with propensity scores				Data Set								A.MATCHED_SET	Data set with propensity scores
Response Variable								long_covid_yn					Response Variable								long_covid_yn					Response Variable								long_covid_yn
Number of Response Levels								2					Number of Response Levels								2					Number of Response Levels								2
Model								binary logit					Model								binary logit					Model								binary logit
Optimization Technique								Fisher's scoring					Optimization Technique								Fisher's scoring					Optimization Technique								Fisher's scoring
Number of Observations Read								1009					Number of Observations Read								1009					Number of Observations Read								1009
Number of Observations Used								1009					Number of Observations Used								1009					Number of Observations Used								1009
Response Profile													Response Profile													Response Profile
Ordered								long_covid_yn	Total				Ordered								long_covid_yn	Total				Ordered								long_covid_yn	Total
Value									Frequency				Value									Frequency				Value									Frequency
1								0	755				1								0	755				1								0	755
2								1	254				2								1	254				2								1	254
Probability modeled is long_covid_yn=1.													Probability modeled is long_covid_yn=1.													Probability modeled is long_covid_yn=1.
Class Level Information													Class Level Information													Class Level Information
Class	Value	Design Variables											Class	Value	Design Variables											Class	Value	Design Variables
SEX_TYPE	1	-1											SEX_TYPE	1	-1											SEX_TYPE	1	-1
	2	1												2	1												2	1
age_group	1	-1	-1	-1	-1	-1	-1						age_group	1	-1	-1	-1	-1	-1	-1						age_group	1	-1	-1	-1	-1	-1	-1
	2	1	0	0	0	0	0							2	1	0	0	0	0	0							2	1	0	0	0	0	0
	3	0	1	0	0	0	0							3	0	1	0	0	0	0							3	0	1	0	0	0	0
	4	0	0	1	0	0	0							4	0	0	1	0	0	0							4	0	0	1	0	0	0
	5	0	0	0	1	0	0							5	0	0	0	1	0	0							5	0	0	0	1	0	0
	6	0	0	0	0	1	0							6	0	0	0	0	1	0							6	0	0	0	0	1	0
	7	0	0	0	0	0	1							7	0	0	0	0	0	1							7	0	0	0	0	0	1
CCI_group	0	-1	-1	-1									CCI_group	0	-1	-1	-1									CCI_group	0	-1	-1	-1
	1	1	0	0										1	1	0	0										1	1	0	0
	2	0	1	0										2	0	1	0										2	0	1	0
	3	0	0	1										3	0	0	1										3	0	0	1
area	1	-1	-1	-1									area	1	-1	-1	-1									area	1	-1	-1	-1
	2	1	0	0										2	1	0	0										2	1	0	0
	3	0	1	0										3	0	1	0										3	0	1	0
	4	0	0	1										4	0	0	1										4	0	0	1
Model Convergence Status													Model Convergence Status													Model Convergence Status
Convergence criterion (GCONV=1E-8) satisfied.													Convergence criterion (GCONV=1E-8) satisfied.													Convergence criterion (GCONV=1E-8) satisfied.
Model Fit Statistics													Model Fit Statistics													Model Fit Statistics
Criterion	Intercept Only	Intercept and Covariates											Criterion	Intercept Only	Intercept and Covariates											Criterion	Intercept Only	Intercept and Covariates
AIC	1140.62	1165.86											AIC	1140.62	1162.02											AIC	1140.62	1155.25
SC	1145.54	1328.11											SC	1145.54	1324.27											SC	1145.54	1317.5
-2 Log L	1138.621	1099.86											-2 Log L	1138.621	1096.02											-2 Log L	1138.621	1089.25
Testing Global Null Hypothesis: BETA=0													Testing Global Null Hypothesis: BETA=0													Testing Global Null Hypothesis: BETA=0
Test	Chi-Square	DF	Pr > ChiSq										Test	Chi-Square	DF	Pr > ChiSq										Test	Chi-Square	DF	Pr > ChiSq
Likelihood Ratio	38.7649	32	0.1909										Likelihood Ratio	42.6061	32	0.0996										Likelihood Ratio	49.3739	32	0.0256
Score	40.0503	32	0.1552										Score	43.0653	32	0.0916										Score	49.2179	32	0.0265
Wald	36.6385	32	0.2622										Wald	39.3738	32	0.1733										Wald	44.8598	32	0.0652
Type 3 Analysis of Effects													Type 3 Analysis of Effects													Type 3 Analysis of Effects
Effect	DF	Wald	Pr > ChiSq										Effect	DF	Wald	Pr > ChiSq										Effect	DF	Wald	Pr > ChiSq
		Chi-Square													Chi-Square													Chi-Square
drug_nsaid_1	1	3.0104	0.0827										drug_nsaid_2	1	6.5512	0.0105										drug_nsaid_3	1	12.8613	0.0003
SEX_TYPE	1	0.0071	0.9329										SEX_TYPE	1	0.0032	0.9548										SEX_TYPE	1	0.0179	0.8935
age_group	6	0.6352	0.9958										age_group	6	0.2531	0.9997										age_group	6	0.256	0.9997
area	3	0.1795	0.9808										area	3	0.142	0.9864										area	3	0.1497	0.9853
CCI_group	3	2.3686	0.4995										CCI_group	3	2.6451	0.4496										CCI_group	3	2.5651	0.4636
comor_db	1	0.6069	0.4359										comor_db	1	0.389	0.5328										comor_db	1	0.3753	0.5401
comor_cbp	1	0.0003	0.9861										comor_cbp	1	0.0983	0.7539										comor_cbp	1	0.21	0.6467
comor_oa	1	0.2011	0.6538										comor_oa	1	0.5293	0.4669										comor_oa	1	0.6263	0.4287
comor_rm	1	0.1484	0.7										comor_rm	1	0.3717	0.5421										comor_rm	1	0.5842	0.4447
comor_op	1	0.1074	0.7431										comor_op	1	0.031	0.8602										comor_op	1	0.0029	0.9569
comor_copd	1	1.3052	0.2533										comor_copd	1	1.079	0.2989										comor_copd	1	1.0631	0.3025
comor_dm	1	0.287	0.5921										comor_dm	1	0.2235	0.6364										comor_dm	1	0.1337	0.7146
comor_dd	1	5.5542	0.0184										comor_dd	1	5.5867	0.0181										comor_dd	1	5.3121	0.0212
comor_ad	1	0.0269	0.8696										comor_ad	1	0.0266	0.8704										comor_ad	1	0.0062	0.9372
comor_hl	1	0.3158	0.5742										comor_hl	1	0.1723	0.6781										comor_hl	1	0.1716	0.6787
comor_htn	1	0.0624	0.8027										comor_htn	1	0.2404	0.6239										comor_htn	1	0.4124	0.5208
comor_cv	1	5.4642	0.0194										comor_cv	1	4.966	0.0259										comor_cv	1	4.8193	0.0281
comor_rf	1	0.0909	0.763										comor_rf	1	0.1269	0.7217										comor_rf	1	0.1403	0.708
comor_cld	1	2.187	0.1392										comor_cld	1	2.0954	0.1477										comor_cld	1	1.9449	0.1631
comor_cbv	1	0.4016	0.5263										comor_cbv	1	0.5109	0.4747										comor_cbv	1	0.5846	0.4445
comor_am	1	9.1394	0.0025										comor_am	1	8.7918	0.003										comor_am	1	8.7921	0.003
comor_sd	1	9.3268	0.0023										comor_sd	1	10.6084	0.0011										comor_sd	1	10.8267	0.001
comor_td	1	2.5424	0.1108										comor_td	1	3.442	0.0636										comor_td	1	3.4933	0.0616
Analysis of Maximum Likelihood Estimates													Analysis of Maximum Likelihood Estimates													Analysis of Maximum Likelihood Estimates
Parameter		DF	Estimate	Standard	Wald	Pr > ChiSq							Parameter		DF	Estimate	Standard	Wald	Pr > ChiSq							Parameter		DF	Estimate	Standard	Wald	Pr > ChiSq
				Error	Chi-Square												Error	Chi-Square												Error	Chi-Square
Intercept		1	-1.4608	0.2663	30.1015	<.0001							Intercept		1	-1.3498	0.2685	25.277	<.0001							Intercept		1	-1.3145	0.2683	24.0004	<.0001
drug_nsaid_1		1	0.5301	0.3055	3.0104	0.0827							drug_nsaid_2		1	-0.4253	0.1661	6.5512	0.0105							drug_nsaid_3		1	-0.6197	0.1728	12.8613	0.0003
SEX_TYPE	2	1	-0.0067	0.0795	0.0071	0.9329							SEX_TYPE	2	1	0.00452	0.0797	0.0032	0.9548							SEX_TYPE	2	1	0.0107	0.0801	0.0179	0.8935
age_group	2	1	0.0534	0.2077	0.0662	0.797							age_group	2	1	0.0211	0.2076	0.0103	0.919							age_group	2	1	0.0138	0.2081	0.0044	0.9472
age_group	3	1	0.1209	0.2074	0.3396	0.56							age_group	3	1	0.0896	0.2073	0.1867	0.6657							age_group	3	1	0.0878	0.2078	0.1785	0.6727
age_group	4	1	0.00503	0.1625	0.001	0.9753							age_group	4	1	-0.0168	0.1628	0.0107	0.9176							age_group	4	1	-0.0273	0.1632	0.0279	0.8673
age_group	5	1	-0.0134	0.1622	0.0068	0.9343							age_group	5	1	-0.00607	0.1626	0.0014	0.9702							age_group	5	1	-0.00528	0.1633	0.001	0.9742
age_group	6	1	-0.0537	0.2071	0.0673	0.7952							age_group	6	1	-0.0354	0.2071	0.0292	0.8643							age_group	6	1	-0.0256	0.208	0.0152	0.9019
age_group	7	1	-0.1962	0.3234	0.368	0.5441							age_group	7	1	-0.0919	0.3207	0.0821	0.7745							age_group	7	1	-0.0871	0.3218	0.0733	0.7866
area	2	1	-0.0293	0.256	0.0131	0.9088							area	2	1	-0.0546	0.2562	0.0454	0.8312							area	2	1	-0.0565	0.2566	0.0485	0.8256
area	3	1	-0.0684	0.2088	0.1074	0.7431							area	3	1	-0.0119	0.2085	0.0032	0.9546							area	3	1	-0.00738	0.2083	0.0013	0.9717
area	4	1	0.1839	0.5389	0.1164	0.7329							area	4	1	0.1248	0.5373	0.0539	0.8164							area	4	1	0.1202	0.5367	0.0502	0.8228
CCI_group	1	1	0.066	0.1538	0.1842	0.6678							CCI_group	1	1	0.0723	0.1537	0.2214	0.6379							CCI_group	1	1	0.0758	0.1541	0.2421	0.6227
CCI_group	2	1	-0.1499	0.2163	0.4803	0.4883							CCI_group	2	1	-0.1117	0.2167	0.2656	0.6063							CCI_group	2	1	-0.1004	0.2176	0.2131	0.6443
CCI_group	3	1	-0.2213	0.2404	0.8469	0.3574							CCI_group	3	1	-0.2778	0.2418	1.3196	0.2507							CCI_group	3	1	-0.2862	0.2432	1.3848	0.2393
comor_db		1	0.206	0.2644	0.6069	0.4359							comor_db		1	0.1652	0.2649	0.389	0.5328							comor_db		1	0.1626	0.2654	0.3753	0.5401
comor_cbp		1	0.004	0.2294	0.0003	0.9861							comor_cbp		1	0.0723	0.2306	0.0983	0.7539							comor_cbp		1	0.1062	0.2318	0.21	0.6467
comor_oa		1	0.1111	0.2478	0.2011	0.6538							comor_oa		1	0.1806	0.2483	0.5293	0.4669							comor_oa		1	0.1974	0.2494	0.6263	0.4287
comor_rm		1	0.2193	0.5693	0.1484	0.7							comor_rm		1	0.3503	0.5746	0.3717	0.5421							comor_rm		1	0.4412	0.5772	0.5842	0.4447
comor_op		1	-0.1377	0.4202	0.1074	0.7431							comor_op		1	-0.0735	0.4171	0.031	0.8602							comor_op		1	-0.0226	0.4184	0.0029	0.9569
comor_copd		1	0.9501	0.8316	1.3052	0.2533							comor_copd		1	0.8794	0.8466	1.079	0.2989							comor_copd		1	0.8808	0.8542	1.0631	0.3025
comor_dm		1	0.3216	0.6004	0.287	0.5921							comor_dm		1	0.2809	0.5941	0.2235	0.6364							comor_dm		1	0.2175	0.5948	0.1337	0.7146
comor_dd		1	-1.2832	0.5445	5.5542	0.0184							comor_dd		1	-1.3034	0.5514	5.5867	0.0181							comor_dd		1	-1.2754	0.5533	5.3121	0.0212
comor_ad		1	0.071	0.4323	0.0269	0.8696							comor_ad		1	0.071	0.4351	0.0266	0.8704							comor_ad		1	0.0345	0.4385	0.0062	0.9372
comor_hl		1	-0.1251	0.2226	0.3158	0.5742							comor_hl		1	-0.0925	0.2228	0.1723	0.6781							comor_hl		1	-0.0927	0.2238	0.1716	0.6787
comor_htn		1	0.0532	0.2131	0.0624	0.8027							comor_htn		1	0.1052	0.2145	0.2404	0.6239							comor_htn		1	0.1385	0.2157	0.4124	0.5208
comor_cv		1	0.7319	0.3131	5.4642	0.0194							comor_cv		1	0.7029	0.3154	4.966	0.0259							comor_cv		1	0.6979	0.3179	4.8193	0.0281
comor_rf		1	-0.1824	0.6051	0.0909	0.763							comor_rf		1	-0.2186	0.6138	0.1269	0.7217							comor_rf		1	-0.2316	0.6182	0.1403	0.708
comor_cld		1	0.3887	0.2628	2.187	0.1392							comor_cld		1	0.3819	0.2638	2.0954	0.1477							comor_cld		1	0.3698	0.2652	1.9449	0.1631
comor_cbv		1	0.2366	0.3734	0.4016	0.5263							comor_cbv		1	0.2683	0.3754	0.5109	0.4747							comor_cbv		1	0.2889	0.3778	0.5846	0.4445
comor_am		1	1.0486	0.3469	9.1394	0.0025							comor_am		1	1.0313	0.3478	8.7918	0.003							comor_am		1	1.0346	0.3489	8.7921	0.003
comor_sd		1	0.9952	0.3259	9.3268	0.0023							comor_sd		1	1.0671	0.3276	10.6084	0.0011							comor_sd		1	1.0838	0.3294	10.8267	0.001
comor_td		1	0.5101	0.3199	2.5424	0.1108							comor_td		1	0.5969	0.3217	3.442	0.0636							comor_td		1	0.6034	0.3228	3.4933	0.0616
Odds Ratio Estimates													Odds Ratio Estimates													Odds Ratio Estimates
Effect	Point Estimate	95% Wald											Effect	Point Estimate	95% Wald											Effect	Point Estimate	95% Wald
		Confidence Limits													Confidence Limits													Confidence Limits
drug_nsaid_1	1.699	0.934	3.092										drug_nsaid_2	0.654	0.472	0.905										drug_nsaid_3	0.538	0.384	0.755
SEX_TYPE 2 vs 1	0.987	0.723	1.347										SEX_TYPE 2 vs 1	1.009	0.738	1.379										SEX_TYPE 2 vs 1	1.022	0.746	1.399
age_group 2 vs 1	0.97	0.517	1.821										age_group 2 vs 1	0.982	0.522	1.846										age_group 2 vs 1	0.97	0.515	1.829
age_group 3 vs 1	1.038	0.546	1.97										age_group 3 vs 1	1.051	0.553	2										age_group 3 vs 1	1.045	0.548	1.992
age_group 4 vs 1	0.924	0.51	1.674										age_group 4 vs 1	0.945	0.521	1.714										age_group 4 vs 1	0.931	0.513	1.692
age_group 5 vs 1	0.907	0.495	1.664										age_group 5 vs 1	0.955	0.52	1.755										age_group 5 vs 1	0.952	0.517	1.752
age_group 6 vs 1	0.871	0.433	1.754										age_group 6 vs 1	0.928	0.461	1.869										age_group 6 vs 1	0.933	0.462	1.884
age_group 7 vs 1	0.756	0.305	1.87										age_group 7 vs 1	0.877	0.356	2.158										age_group 7 vs 1	0.877	0.355	2.165
area 2 vs 1	1.059	0.63	1.78										area 2 vs 1	1.004	0.595	1.693										area 2 vs 1	1	0.592	1.689
area 3 vs 1	1.018	0.738	1.404										area 3 vs 1	1.048	0.759	1.445										area 3 vs 1	1.05	0.76	1.45
area 4 vs 1	1.31	0.321	5.353										area 4 vs 1	1.201	0.295	4.888										area 4 vs 1	1.193	0.294	4.848
CCI_group 1 vs 0	0.787	0.514	1.205										CCI_group 1 vs 0	0.783	0.511	1.199										CCI_group 1 vs 0	0.791	0.515	1.213
CCI_group 2 vs 0	0.634	0.316	1.272										CCI_group 2 vs 0	0.651	0.325	1.305										CCI_group 2 vs 0	0.663	0.33	1.331
CCI_group 3 vs 0	0.591	0.275	1.268										CCI_group 3 vs 0	0.552	0.257	1.186										CCI_group 3 vs 0	0.55	0.255	1.188
comor_db	1.229	0.732	2.063										comor_db	1.18	0.702	1.982										comor_db	1.177	0.699	1.979
comor_cbp	1.004	0.64	1.574										comor_cbp	1.075	0.684	1.689										comor_cbp	1.112	0.706	1.752
comor_oa	1.118	0.688	1.816										comor_oa	1.198	0.736	1.949										comor_oa	1.218	0.747	1.986
comor_rm	1.245	0.408	3.801										comor_rm	1.42	0.46	4.378										comor_rm	1.555	0.502	4.818
comor_op	0.871	0.382	1.986										comor_op	0.929	0.41	2.105										comor_op	0.978	0.431	2.22
comor_copd	2.586	0.507	13.196										comor_copd	2.409	0.458	12.662										comor_copd	2.413	0.452	12.871
comor_dm	1.379	0.425	4.474										comor_dm	1.324	0.413	4.243										comor_dm	1.243	0.387	3.988
comor_dd	0.277	0.095	0.806										comor_dd	0.272	0.092	0.8										comor_dd	0.279	0.094	0.826
comor_ad	1.074	0.46	2.505										comor_ad	1.074	0.458	2.519										comor_ad	1.035	0.438	2.445
comor_hl	0.882	0.57	1.365										comor_hl	0.912	0.589	1.411										comor_hl	0.911	0.588	1.413
comor_htn	1.055	0.695	1.602										comor_htn	1.111	0.73	1.692										comor_htn	1.149	0.753	1.753
comor_cv	2.079	1.125	3.84										comor_cv	2.02	1.088	3.748										comor_cv	2.01	1.078	3.747
comor_rf	0.833	0.255	2.728										comor_rf	0.804	0.241	2.676										comor_rf	0.793	0.236	2.665
comor_cld	1.475	0.881	2.469										comor_cld	1.465	0.874	2.457										comor_cld	1.447	0.861	2.434
comor_cbv	1.267	0.609	2.634										comor_cbv	1.308	0.627	2.729										comor_cbv	1.335	0.637	2.799
comor_am	2.854	1.446	5.632										comor_am	2.805	1.418	5.545										comor_am	2.814	1.42	5.576
comor_sd	2.705	1.428	5.124										comor_sd	2.907	1.53	5.525										comor_sd	2.956	1.55	5.637
comor_td	1.665	0.89	3.118										comor_td	1.816	0.967	3.412										comor_td	1.828	0.971	3.442
Association of Predicted Probabilities and													Association of Predicted Probabilities and													Association of Predicted Probabilities and
Observed Responses													Observed Responses													Observed Responses
Percent Concordant	60.5	Somers' D	0.216										Percent Concordant	61.4	Somers' D	0.232										Percent Concordant	63.1	Somers' D	0.266
Percent Discordant	39	Gamma	0.217										Percent Discordant	38.2	Gamma	0.233										Percent Discordant	36.5	Gamma	0.267
Percent Tied	0.5	Tau-a	0.081										Percent Tied	0.4	Tau-a	0.087										Percent Tied	0.4	Tau-a	0.1
Pairs	191770	c	0.608										Pairs	191770	c	0.616										Pairs	191770	c	0.633
The LOGISTIC Procedure													The LOGISTIC Procedure													The LOGISTIC Procedure
Model Information													Model Information													Model Information
Data Set								A.MATCHED_SET	Data set with propensity scores				Data Set								A.MATCHED_SET	Data set with propensity scores				Data Set								A.MATCHED_SET	Data set with propensity scores
Response Variable								long_covid_yn					Response Variable								long_covid_yn					Response Variable								long_covid_yn
Number of Response Levels								2					Number of Response Levels								2					Number of Response Levels								2
Model								binary logit					Model								binary logit					Model								binary logit
Optimization Technique								Fisher's scoring					Optimization Technique								Fisher's scoring					Optimization Technique								Fisher's scoring
Number of Observations Read								1009					Number of Observations Read								1009					Number of Observations Read								1009
Number of Observations Used								1009					Number of Observations Used								1009					Number of Observations Used								1009
Response Profile													Response Profile													Response Profile
Ordered								long_covid_yn	Total				Ordered								long_covid_yn	Total				Ordered								long_covid_yn	Total
Value									Frequency				Value									Frequency				Value									Frequency
1								0	755				1								0	755				1								0	755
2								1	254				2								1	254				2								1	254
Probability modeled is long_covid_yn=1.													Probability modeled is long_covid_yn=1.													Probability modeled is long_covid_yn=1.
Model Convergence Status													Model Convergence Status													Model Convergence Status
Convergence criterion (GCONV=1E-8) satisfied.													Convergence criterion (GCONV=1E-8) satisfied.													Convergence criterion (GCONV=1E-8) satisfied.
Model Fit Statistics													Model Fit Statistics													Model Fit Statistics
Criterion	Intercept Only	Intercept and Covariates											Criterion	Intercept Only	Intercept and Covariates											Criterion	Intercept Only	Intercept and Covariates
AIC	1140.62	1142.23											AIC	1140.62	1141.54											AIC	1140.62	1136.8
SC	1145.54	1152.07											SC	1145.54	1151.37											SC	1145.54	1146.63
-2 Log L	1138.621	1138.23											-2 Log L	1138.621	1137.54											-2 Log L	1138.621	1132.8
Testing Global Null Hypothesis: BETA=0													Testing Global Null Hypothesis: BETA=0													Testing Global Null Hypothesis: BETA=0
Test	Chi-Square	DF	Pr > ChiSq										Test	Chi-Square	DF	Pr > ChiSq										Test	Chi-Square	DF	Pr > ChiSq
Likelihood Ratio	0.3898	1	0.5324										Likelihood Ratio	1.0849	1	0.2976										Likelihood Ratio	5.8247	1	0.0158
Score	0.3949	1	0.5297										Score	1.0768	1	0.2994										Score	5.6116	1	0.0178
Wald	0.3946	1	0.5299										Wald	1.0757	1	0.2997										Wald	5.5562	1	0.0184
Analysis of Maximum Likelihood Estimates													Analysis of Maximum Likelihood Estimates													Analysis of Maximum Likelihood Estimates
Parameter	DF	Estimate	Standard	Wald	Pr > ChiSq								Parameter	DF	Estimate	Standard	Wald	Pr > ChiSq								Parameter	DF	Estimate	Standard	Wald	Pr > ChiSq
			Error	Chi-Square												Error	Chi-Square												Error	Chi-Square
Intercept	1	-1.1097	0.0798	193.567	<.0001								Intercept	1	-1.033	0.0898	132.216	<.0001								Intercept	1	-0.9918	0.082	146.375	<.0001
drug_acet_1	1	0.1206	0.192	0.3946	0.5299								drug_acet_2	1	-0.1581	0.1524	1.0757	0.2997								drug_acet_3	1	-0.419	0.1778	5.5562	0.0184
Odds Ratio Estimates													Odds Ratio Estimates													Odds Ratio Estimates
Effect	Point Estimate	95% Wald											Effect	Point Estimate	95% Wald											Effect	Point Estimate	95% Wald
		Confidence Limits													Confidence Limits													Confidence Limits
drug_acet_1	1.128	0.774	1.643										drug_acet_2	0.854	0.633	1.151										drug_acet_3	0.658	0.464	0.932
Association of Predicted Probabilities and													Association of Predicted Probabilities and													Association of Predicted Probabilities and
Observed Responses													Observed Responses													Observed Responses
Percent Concordant	14.9	Somers' D	0.017										Percent Concordant	24.8	Somers' D	0.036										Percent Concordant	21.8	Somers' D	0.075
Percent Discordant	13.2	Gamma	0.06										Percent Discordant	21.2	Gamma	0.079										Percent Discordant	14.3	Gamma	0.207
Percent Tied	71.9	Tau-a	0.006										Percent Tied	54	Tau-a	0.014										Percent Tied	63.9	Tau-a	0.028
Pairs	191770	c	0.508										Pairs	191770	c	0.518										Pairs	191770	c	0.537
The LOGISTIC Procedure													The LOGISTIC Procedure													The LOGISTIC Procedure
Model Information													Model Information													Model Information
Data Set								A.MATCHED_SET	Data set with propensity scores				Data Set								A.MATCHED_SET	Data set with propensity scores				Data Set								A.MATCHED_SET	Data set with propensity scores
Response Variable								long_covid_yn					Response Variable								long_covid_yn					Response Variable								long_covid_yn
Number of Response Levels								2					Number of Response Levels								2					Number of Response Levels								2
Model								binary logit					Model								binary logit					Model								binary logit
Optimization Technique								Fisher's scoring					Optimization Technique								Fisher's scoring					Optimization Technique								Fisher's scoring
Number of Observations Read								1009					Number of Observations Read								1009					Number of Observations Read								1009
Number of Observations Used								1009					Number of Observations Used								1009					Number of Observations Used								1009
Response Profile													Response Profile													Response Profile
Ordered								long_covid_yn	Total				Ordered								long_covid_yn	Total				Ordered								long_covid_yn	Total
Value									Frequency				Value									Frequency				Value									Frequency
1								0	755				1								0	755				1								0	755
2								1	254				2								1	254				2								1	254
Probability modeled is long_covid_yn=1.													Probability modeled is long_covid_yn=1.													Probability modeled is long_covid_yn=1.
Class Level Information													Class Level Information													Class Level Information
Class	Value	Design Variables											Class	Value	Design Variables											Class	Value	Design Variables
SEX_TYPE	1	-1											SEX_TYPE	1	-1											SEX_TYPE	1	-1
	2	1												2	1												2	1
age_group	1	-1	-1	-1	-1	-1	-1						age_group	1	-1	-1	-1	-1	-1	-1						age_group	1	-1	-1	-1	-1	-1	-1
	2	1	0	0	0	0	0							2	1	0	0	0	0	0							2	1	0	0	0	0	0
	3	0	1	0	0	0	0							3	0	1	0	0	0	0							3	0	1	0	0	0	0
	4	0	0	1	0	0	0							4	0	0	1	0	0	0							4	0	0	1	0	0	0
	5	0	0	0	1	0	0							5	0	0	0	1	0	0							5	0	0	0	1	0	0
	6	0	0	0	0	1	0							6	0	0	0	0	1	0							6	0	0	0	0	1	0
	7	0	0	0	0	0	1							7	0	0	0	0	0	1							7	0	0	0	0	0	1
Model Convergence Status													Model Convergence Status													Model Convergence Status
Convergence criterion (GCONV=1E-8) satisfied.													Convergence criterion (GCONV=1E-8) satisfied.													Convergence criterion (GCONV=1E-8) satisfied.
Model Fit Statistics													Model Fit Statistics													Model Fit Statistics
Criterion	Intercept Only	Intercept and Covariates											Criterion	Intercept Only	Intercept and Covariates											Criterion	Intercept Only	Intercept and Covariates
AIC	1140.62	1156.22											AIC	1140.62	1155.43											AIC	1140.62	1150.61
SC	1145.54	1200.47											SC	1145.54	1199.68											SC	1145.54	1194.86
-2 Log L	1138.621	1138.22											-2 Log L	1138.621	1137.43											-2 Log L	1138.621	1132.61
Testing Global Null Hypothesis: BETA=0													Testing Global Null Hypothesis: BETA=0													Testing Global Null Hypothesis: BETA=0
Test	Chi-Square	DF	Pr > ChiSq										Test	Chi-Square	DF	Pr > ChiSq										Test	Chi-Square	DF	Pr > ChiSq
Likelihood Ratio	0.4047	8	0.9999										Likelihood Ratio	1.1875	8	0.9968										Likelihood Ratio	6.0098	8	0.6461
Score	0.4099	8	0.9999										Score	1.179	8	0.9968										Score	5.7952	8	0.6702
Wald	0.4096	8	0.9999										Wald	1.1777	8	0.9969										Wald	5.7377	8	0.6766
Type 3 Analysis of Effects													Type 3 Analysis of Effects													Type 3 Analysis of Effects
Effect	DF	Wald	Pr > ChiSq										Effect	DF	Wald	Pr > ChiSq										Effect	DF	Wald	Pr > ChiSq
		Chi-Square													Chi-Square													Chi-Square
drug_acet_1	1	0.3683	0.5439										drug_acet_2	1	1.1368	0.2863										drug_acet_3	1	5.6971	0.017
SEX_TYPE	1	0.0011	0.9739										SEX_TYPE	1	0.0085	0.9267										SEX_TYPE	1	0.0616	0.804
age_group	6	0.0131	1										age_group	6	0.1007	1										age_group	6	0.142	0.9999
Analysis of Maximum Likelihood Estimates													Analysis of Maximum Likelihood Estimates													Analysis of Maximum Likelihood Estimates
Parameter		DF	Estimate	Standard	Wald	Pr > ChiSq							Parameter		DF	Estimate	Standard	Wald	Pr > ChiSq							Parameter		DF	Estimate	Standard	Wald	Pr > ChiSq
				Error	Chi-Square												Error	Chi-Square												Error	Chi-Square
Intercept		1	-1.1058	0.0885	156.036	<.0001							Intercept		1	-1.024	0.098	109.154	<.0001							Intercept		1	-0.9856	0.0895	121.254	<.0001
drug_acet_1		1	0.118	0.1945	0.3683	0.5439							drug_acet_2		1	-0.1642	0.154	1.1368	0.2863							drug_acet_3		1	-0.4288	0.1796	5.6971	0.017
SEX_TYPE	2	1	-0.00243	0.0742	0.0011	0.9739							SEX_TYPE	2	1	0.00685	0.0744	0.0085	0.9267							SEX_TYPE	2	1	0.0185	0.0747	0.0616	0.804
age_group	2	1	-0.00865	0.1934	0.002	0.9643							age_group	2	1	-0.0133	0.1933	0.0048	0.945							age_group	2	1	0.000466	0.1938	0	0.9981
age_group	3	1	0.0026	0.1912	0.0002	0.9892							age_group	3	1	0.00302	0.1912	0.0002	0.9874							age_group	3	1	-0.0156	0.1917	0.0067	0.935
age_group	4	1	-0.00971	0.1538	0.004	0.9496							age_group	4	1	-0.0235	0.1539	0.0234	0.8784							age_group	4	1	-0.031	0.1541	0.0406	0.8404
age_group	5	1	-0.00778	0.1496	0.0027	0.9586							age_group	5	1	-0.0216	0.1495	0.0209	0.885							age_group	5	1	-0.0111	0.1497	0.0055	0.9411
age_group	6	1	0.00401	0.1859	0.0005	0.9828							age_group	6	1	0.0335	0.1861	0.0324	0.8572							age_group	6	1	0.0572	0.1865	0.0942	0.7589
age_group	7	1	0.0241	0.276	0.0076	0.9303							age_group	7	1	0.0473	0.2757	0.0295	0.8637							age_group	7	1	0.0208	0.2761	0.0057	0.9399
Odds Ratio Estimates													Odds Ratio Estimates													Odds Ratio Estimates
Effect	Point Estimate	95% Wald											Effect	Point Estimate	95% Wald											Effect	Point Estimate	95% Wald
		Confidence Limits													Confidence Limits													Confidence Limits
drug_acet_1	1.125	0.769	1.648										drug_acet_2	0.849	0.627	1.148										drug_acet_3	0.651	0.458	0.926
SEX_TYPE 2 vs 1	0.995	0.744	1.331										SEX_TYPE 2 vs 1	1.014	0.757	1.357										SEX_TYPE 2 vs 1	1.038	0.774	1.391
age_group 2 vs 1	0.996	0.536	1.849										age_group 2 vs 1	1.012	0.545	1.88										age_group 2 vs 1	1.021	0.549	1.9
age_group 3 vs 1	1.007	0.545	1.862										age_group 3 vs 1	1.029	0.557	1.9										age_group 3 vs 1	1.005	0.544	1.859
age_group 4 vs 1	0.995	0.571	1.734										age_group 4 vs 1	1.002	0.575	1.746										age_group 4 vs 1	0.99	0.567	1.728
age_group 5 vs 1	0.997	0.578	1.718										age_group 5 vs 1	1.004	0.582	1.73										age_group 5 vs 1	1.01	0.585	1.743
age_group 6 vs 1	1.009	0.548	1.856										age_group 6 vs 1	1.061	0.577	1.951										age_group 6 vs 1	1.081	0.588	1.989
age_group 7 vs 1	1.029	0.476	2.227										age_group 7 vs 1	1.075	0.498	2.324										age_group 7 vs 1	1.042	0.482	2.254
Association of Predicted Probabilities and													Association of Predicted Probabilities and													Association of Predicted Probabilities and
Observed Responses													Observed Responses													Observed Responses
Percent Concordant	47.8	Somers' D	0.022										Percent Concordant	49.9	Somers' D	0.048										Percent Concordant	51.6	Somers' D	0.089
Percent Discordant	45.6	Gamma	0.023										Percent Discordant	45.2	Gamma	0.05										Percent Discordant	42.7	Gamma	0.094
Percent Tied	6.7	Tau-a	0.008										Percent Tied	4.9	Tau-a	0.018										Percent Tied	5.7	Tau-a	0.034
Pairs	191770	c	0.511										Pairs	191770	c	0.524										Pairs	191770	c	0.545
The LOGISTIC Procedure													The LOGISTIC Procedure													The LOGISTIC Procedure
Model Information													Model Information													Model Information
Data Set								A.MATCHED_SET	Data set with propensity scores				Data Set								A.MATCHED_SET	Data set with propensity scores				Data Set								A.MATCHED_SET	Data set with propensity scores
Response Variable								long_covid_yn					Response Variable								long_covid_yn					Response Variable								long_covid_yn
Number of Response Levels								2					Number of Response Levels								2					Number of Response Levels								2
Model								binary logit					Model								binary logit					Model								binary logit
Optimization Technique								Fisher's scoring					Optimization Technique								Fisher's scoring					Optimization Technique								Fisher's scoring
Number of Observations Read								1009					Number of Observations Read								1009					Number of Observations Read								1009
Number of Observations Used								1009					Number of Observations Used								1009					Number of Observations Used								1009
Response Profile													Response Profile													Response Profile
Ordered								long_covid_yn	Total				Ordered								long_covid_yn	Total				Ordered								long_covid_yn	Total
Value									Frequency				Value									Frequency				Value									Frequency
1								0	755				1								0	755				1								0	755
2								1	254				2								1	254				2								1	254
Probability modeled is long_covid_yn=1.													Probability modeled is long_covid_yn=1.													Probability modeled is long_covid_yn=1.
Class Level Information													Class Level Information													Class Level Information
Class	Value	Design Variables											Class	Value	Design Variables											Class	Value	Design Variables
SEX_TYPE	1	-1											SEX_TYPE	1	-1											SEX_TYPE	1	-1
	2	1												2	1												2	1
age_group	1	-1	-1	-1	-1	-1	-1						age_group	1	-1	-1	-1	-1	-1	-1						age_group	1	-1	-1	-1	-1	-1	-1
	2	1	0	0	0	0	0							2	1	0	0	0	0	0							2	1	0	0	0	0	0
	3	0	1	0	0	0	0							3	0	1	0	0	0	0							3	0	1	0	0	0	0
	4	0	0	1	0	0	0							4	0	0	1	0	0	0							4	0	0	1	0	0	0
	5	0	0	0	1	0	0							5	0	0	0	1	0	0							5	0	0	0	1	0	0
	6	0	0	0	0	1	0							6	0	0	0	0	1	0							6	0	0	0	0	1	0
	7	0	0	0	0	0	1							7	0	0	0	0	0	1							7	0	0	0	0	0	1
area	1	-1	-1	-1									area	1	-1	-1	-1									area	1	-1	-1	-1
	2	1	0	0										2	1	0	0										2	1	0	0
	3	0	1	0										3	0	1	0										3	0	1	0
	4	0	0	1										4	0	0	1										4	0	0	1
Model Convergence Status													Model Convergence Status													Model Convergence Status
Convergence criterion (GCONV=1E-8) satisfied.													Convergence criterion (GCONV=1E-8) satisfied.													Convergence criterion (GCONV=1E-8) satisfied.
Model Fit Statistics													Model Fit Statistics													Model Fit Statistics
Criterion	Intercept Only	Intercept and Covariates											Criterion	Intercept Only	Intercept and Covariates											Criterion	Intercept Only	Intercept and Covariates
AIC	1140.62	1162.07											AIC	1140.62	1161.3											AIC	1140.62	1156.46
SC	1145.54	1221.07											SC	1145.54	1220.3											SC	1145.54	1215.46
-2 Log L	1138.621	1138.07											-2 Log L	1138.621	1137.3											-2 Log L	1138.621	1132.46
Testing Global Null Hypothesis: BETA=0													Testing Global Null Hypothesis: BETA=0													Testing Global Null Hypothesis: BETA=0
Test	Chi-Square	DF	Pr > ChiSq										Test	Chi-Square	DF	Pr > ChiSq										Test	Chi-Square	DF	Pr > ChiSq
Likelihood Ratio	0.5565	11	1										Likelihood Ratio	1.32	11	0.9998										Likelihood Ratio	6.1567	11	0.8627
Score	0.5664	11	1										Score	1.316	11	0.9998										Score	5.9458	11	0.877
Wald	0.5654	11	1										Wald	1.3138	11	0.9998										Wald	5.8862	11	0.8808
Type 3 Analysis of Effects													Type 3 Analysis of Effects													Type 3 Analysis of Effects
Effect	DF	Wald	Pr > ChiSq										Effect	DF	Wald	Pr > ChiSq										Effect	DF	Wald	Pr > ChiSq
		Chi-Square													Chi-Square													Chi-Square
drug_acet_1	1	0.394	0.5302										drug_acet_2	1	1.1433	0.285										drug_acet_3	1	5.7164	0.0168
SEX_TYPE	1	0	0.9951										SEX_TYPE	1	0.0175	0.8949										SEX_TYPE	1	0.084	0.772
age_group	6	0.0166	1										age_group	6	0.096	1										age_group	6	0.1631	0.9999
area	3	0.1568	0.9842										area	3	0.1357	0.9872										area	3	0.1518	0.985
Analysis of Maximum Likelihood Estimates													Analysis of Maximum Likelihood Estimates													Analysis of Maximum Likelihood Estimates
Parameter		DF	Estimate	Standard	Wald	Pr > ChiSq							Parameter		DF	Estimate	Standard	Wald	Pr > ChiSq							Parameter		DF	Estimate	Standard	Wald	Pr > ChiSq
				Error	Chi-Square												Error	Chi-Square												Error	Chi-Square
Intercept		1	-1.0386	0.1933	28.8857	<.0001							Intercept		1	-0.9678	0.1981	23.8776	<.0001							Intercept		1	-0.9197	0.1961	22.0027	<.0001
drug_acet_1		1	0.1246	0.1985	0.394	0.5302							drug_acet_2		1	-0.1658	0.155	1.1433	0.285							drug_acet_3		1	-0.4296	0.1797	5.7164	0.0168
SEX_TYPE	2	1	0.000459	0.0747	0	0.9951							SEX_TYPE	2	1	0.0099	0.0749	0.0175	0.8949							SEX_TYPE	2	1	0.0218	0.0752	0.084	0.772
age_group	2	1	-0.00674	0.1941	0.0012	0.9723							age_group	2	1	-0.00869	0.194	0.002	0.9643							age_group	2	1	0.00427	0.1946	0.0005	0.9825
age_group	3	1	-0.00589	0.1961	0.0009	0.976							age_group	3	1	-0.011	0.1962	0.0032	0.9551							age_group	3	1	-0.0286	0.1968	0.0211	0.8846
age_group	4	1	-0.0122	0.154	0.0063	0.9366							age_group	4	1	-0.025	0.1541	0.0264	0.871							age_group	4	1	-0.0332	0.1544	0.0462	0.8298
age_group	5	1	-0.0047	0.1504	0.001	0.9751							age_group	5	1	-0.0196	0.1503	0.0171	0.896							age_group	5	1	-0.00865	0.1505	0.0033	0.9542
age_group	6	1	0.00922	0.1875	0.0024	0.9608							age_group	6	1	0.0342	0.1878	0.0331	0.8556							age_group	6	1	0.06	0.1884	0.1015	0.75
age_group	7	1	0.0261	0.2771	0.0089	0.9248							age_group	7	1	0.0487	0.277	0.031	0.8603							age_group	7	1	0.0231	0.2773	0.007	0.9335
area	2	1	-0.0533	0.2496	0.0456	0.8309							area	2	1	-0.065	0.2497	0.0677	0.7947							area	2	1	-0.0673	0.2503	0.0722	0.7881
area	3	1	-0.0692	0.2056	0.1134	0.7363							area	3	1	-0.0698	0.2057	0.115	0.7345							area	3	1	-0.0746	0.2063	0.1307	0.7177
area	4	1	0.2003	0.5339	0.1407	0.7076							area	4	1	0.1793	0.5338	0.1128	0.737							area	4	1	0.2044	0.5351	0.146	0.7024
Odds Ratio Estimates													Odds Ratio Estimates													Odds Ratio Estimates
Effect	Point Estimate	95% Wald											Effect	Point Estimate	95% Wald											Effect	Point Estimate	95% Wald
		Confidence Limits													Confidence Limits													Confidence Limits
drug_acet_1	1.133	0.768	1.671										drug_acet_2	0.847	0.625	1.148										drug_acet_3	0.651	0.458	0.925
SEX_TYPE 2 vs 1	1.001	0.747	1.341										SEX_TYPE 2 vs 1	1.02	0.76	1.368										SEX_TYPE 2 vs 1	1.045	0.778	1.403
age_group 2 vs 1	0.999	0.537	1.858										age_group 2 vs 1	1.01	0.543	1.878										age_group 2 vs 1	1.022	0.548	1.903
age_group 3 vs 1	1	0.532	1.881										age_group 3 vs 1	1.008	0.536	1.895										age_group 3 vs 1	0.989	0.525	1.863
age_group 4 vs 1	0.994	0.568	1.738										age_group 4 vs 1	0.994	0.568	1.739										age_group 4 vs 1	0.984	0.561	1.725
age_group 5 vs 1	1.001	0.577	1.736										age_group 5 vs 1	0.999	0.576	1.733										age_group 5 vs 1	1.008	0.58	1.753
age_group 6 vs 1	1.015	0.546	1.886										age_group 6 vs 1	1.054	0.567	1.959										age_group 6 vs 1	1.08	0.58	2.011
age_group 7 vs 1	1.032	0.475	2.242										age_group 7 vs 1	1.07	0.493	2.322										age_group 7 vs 1	1.041	0.479	2.262
area 2 vs 1	1.025	0.619	1.698										area 2 vs 1	0.98	0.593	1.62										area 2 vs 1	0.995	0.602	1.645
area 3 vs 1	1.009	0.737	1.38										area 3 vs 1	0.975	0.715	1.33										area 3 vs 1	0.988	0.725	1.347
area 4 vs 1	1.32	0.326	5.345										area 4 vs 1	1.251	0.31	5.054										area 4 vs 1	1.306	0.322	5.291
Association of Predicted Probabilities and													Association of Predicted Probabilities and													Association of Predicted Probabilities and
Observed Responses													Observed Responses													Observed Responses
Percent Concordant	49.3	Somers' D	0.016										Percent Concordant	51.4	Somers' D	0.049										Percent Concordant	53.5	Somers' D	0.096
Percent Discordant	47.7	Gamma	0.017										Percent Discordant	46.4	Gamma	0.051										Percent Discordant	44	Gamma	0.098
Percent Tied	3	Tau-a	0.006										Percent Tied	2.2	Tau-a	0.019										Percent Tied	2.5	Tau-a	0.036
Pairs	191770	c	0.508										Pairs	191770	c	0.525										Pairs	191770	c	0.548
The LOGISTIC Procedure													The LOGISTIC Procedure													The LOGISTIC Procedure
Model Information													Model Information													Model Information
Data Set								A.MATCHED_SET	Data set with propensity scores				Data Set								A.MATCHED_SET	Data set with propensity scores				Data Set								A.MATCHED_SET	Data set with propensity scores
Response Variable								long_covid_yn					Response Variable								long_covid_yn					Response Variable								long_covid_yn
Number of Response Levels								2					Number of Response Levels								2					Number of Response Levels								2
Model								binary logit					Model								binary logit					Model								binary logit
Optimization Technique								Fisher's scoring					Optimization Technique								Fisher's scoring					Optimization Technique								Fisher's scoring
Number of Observations Read								1009					Number of Observations Read								1009					Number of Observations Read								1009
Number of Observations Used								1009					Number of Observations Used								1009					Number of Observations Used								1009
Response Profile													Response Profile													Response Profile
Ordered								long_covid_yn	Total				Ordered								long_covid_yn	Total				Ordered								long_covid_yn	Total
Value									Frequency				Value									Frequency				Value									Frequency
1								0	755				1								0	755				1								0	755
2								1	254				2								1	254				2								1	254
Probability modeled is long_covid_yn=1.													Probability modeled is long_covid_yn=1.													Probability modeled is long_covid_yn=1.
Class Level Information													Class Level Information													Class Level Information
Class	Value	Design Variables											Class	Value	Design Variables											Class	Value	Design Variables
SEX_TYPE	1	-1											SEX_TYPE	1	-1											SEX_TYPE	1	-1
	2	1												2	1												2	1
age_group	1	-1	-1	-1	-1	-1	-1						age_group	1	-1	-1	-1	-1	-1	-1						age_group	1	-1	-1	-1	-1	-1	-1
	2	1	0	0	0	0	0							2	1	0	0	0	0	0							2	1	0	0	0	0	0
	3	0	1	0	0	0	0							3	0	1	0	0	0	0							3	0	1	0	0	0	0
	4	0	0	1	0	0	0							4	0	0	1	0	0	0							4	0	0	1	0	0	0
	5	0	0	0	1	0	0							5	0	0	0	1	0	0							5	0	0	0	1	0	0
	6	0	0	0	0	1	0							6	0	0	0	0	1	0							6	0	0	0	0	1	0
	7	0	0	0	0	0	1							7	0	0	0	0	0	1							7	0	0	0	0	0	1
CCI_group	0	-1	-1	-1									CCI_group	0	-1	-1	-1									CCI_group	0	-1	-1	-1
	1	1	0	0										1	1	0	0										1	1	0	0
	2	0	1	0										2	0	1	0										2	0	1	0
	3	0	0	1										3	0	0	1										3	0	0	1
area	1	-1	-1	-1									area	1	-1	-1	-1									area	1	-1	-1	-1
	2	1	0	0										2	1	0	0										2	1	0	0
	3	0	1	0										3	0	1	0										3	0	1	0
	4	0	0	1										4	0	0	1										4	0	0	1
Model Convergence Status													Model Convergence Status													Model Convergence Status
Convergence criterion (GCONV=1E-8) satisfied.													Convergence criterion (GCONV=1E-8) satisfied.													Convergence criterion (GCONV=1E-8) satisfied.
Model Fit Statistics													Model Fit Statistics													Model Fit Statistics
Criterion	Intercept Only	Intercept and Covariates											Criterion	Intercept Only	Intercept and Covariates											Criterion	Intercept Only	Intercept and Covariates
AIC	1140.62	1168.05											AIC	1140.62	1167.3											AIC	1140.62	1162.44
SC	1145.54	1241.8											SC	1145.54	1241.05											SC	1145.54	1236.19
-2 Log L	1138.621	1138.05											-2 Log L	1138.621	1137.3											-2 Log L	1138.621	1132.44
Testing Global Null Hypothesis: BETA=0													Testing Global Null Hypothesis: BETA=0													Testing Global Null Hypothesis: BETA=0
Test	Chi-Square	DF	Pr > ChiSq										Test	Chi-Square	DF	Pr > ChiSq										Test	Chi-Square	DF	Pr > ChiSq
Likelihood Ratio	0.5707	14	1										Likelihood Ratio	1.3241	14	1										Likelihood Ratio	6.1765	14	0.9618
Score	0.5805	14	1										Score	1.3199	14	1										Score	5.9658	14	0.9673
Wald	0.5796	14	1										Wald	1.3177	14	1										Wald	5.906	14	0.9688
Type 3 Analysis of Effects													Type 3 Analysis of Effects													Type 3 Analysis of Effects
Effect	DF	Wald	Pr > ChiSq										Effect	DF	Wald	Pr > ChiSq										Effect	DF	Wald	Pr > ChiSq
		Chi-Square													Chi-Square													Chi-Square
drug_acet_1	1	0.4036	0.5252										drug_acet_2	1	1.1428	0.2851										drug_acet_3	1	5.7314	0.0167
SEX_TYPE	1	0.0001	0.994										SEX_TYPE	1	0.0156	0.9006										SEX_TYPE	1	0.0829	0.7734
age_group	6	0.012	1										age_group	6	0.0947	1										age_group	6	0.1449	0.9999
area	3	0.1582	0.984										area	3	0.1346	0.9874										area	3	0.1528	0.9848
CCI_group	3	0.0141	0.9996										CCI_group	3	0.0041	0.9999										CCI_group	3	0.0198	0.9993
Analysis of Maximum Likelihood Estimates													Analysis of Maximum Likelihood Estimates													Analysis of Maximum Likelihood Estimates
Parameter		DF	Estimate	Standard	Wald	Pr > ChiSq							Parameter		DF	Estimate	Standard	Wald	Pr > ChiSq							Parameter		DF	Estimate	Standard	Wald	Pr > ChiSq
				Error	Chi-Square												Error	Chi-Square												Error	Chi-Square
Intercept		1	-1.0354	0.2035	25.8914	<.0001							Intercept		1	-0.9701	0.2084	21.6679	<.0001							Intercept		1	-0.9162	0.2072	19.5453	<.0001
drug_acet_1		1	0.1276	0.2008	0.4036	0.5252							drug_acet_2		1	-0.1659	0.1552	1.1428	0.2851							drug_acet_3		1	-0.4305	0.1798	5.7314	0.0167
SEX_TYPE	2	1	0.00057	0.0753	0.0001	0.994							SEX_TYPE	2	1	0.00943	0.0755	0.0156	0.9006							SEX_TYPE	2	1	0.0218	0.0758	0.0829	0.7734
age_group	2	1	-0.0024	0.2003	0.0001	0.9905							age_group	2	1	-0.01	0.1998	0.0025	0.96							age_group	2	1	0.00863	0.2004	0.0019	0.9657
age_group	3	1	-0.00307	0.1987	0.0002	0.9877							age_group	3	1	-0.0122	0.1989	0.0038	0.9509							age_group	3	1	-0.0257	0.1995	0.0166	0.8974
age_group	4	1	-0.0126	0.1545	0.0067	0.9349							age_group	4	1	-0.0243	0.1547	0.0246	0.8753							age_group	4	1	-0.0333	0.1549	0.0463	0.8296
age_group	5	1	-0.00762	0.1533	0.0025	0.9604							age_group	5	1	-0.0189	0.1532	0.0152	0.9019							age_group	5	1	-0.0119	0.1535	0.006	0.9382
age_group	6	1	0.00576	0.1952	0.0009	0.9765							age_group	6	1	0.0366	0.1951	0.0352	0.8512							age_group	6	1	0.0573	0.1956	0.0859	0.7695
age_group	7	1	0.02	0.2844	0.0049	0.944							age_group	7	1	0.0496	0.2841	0.0304	0.8615							age_group	7	1	0.0163	0.2845	0.0033	0.9542
area	2	1	-0.0561	0.2522	0.0494	0.8241							area	2	1	-0.0644	0.2523	0.0651	0.7986							area	2	1	-0.0705	0.2529	0.0777	0.7805
area	3	1	-0.0685	0.2058	0.1108	0.7393							area	3	1	-0.0697	0.2059	0.1147	0.7348							area	3	1	-0.0737	0.2064	0.1273	0.7213
area	4	1	0.2027	0.5352	0.1434	0.7049							area	4	1	0.1781	0.5349	0.1108	0.7392							area	4	1	0.2066	0.5362	0.1485	0.7
CCI_group	1	1	0.00658	0.1386	0.0023	0.9622							CCI_group	1	1	-0.0031	0.1384	0.0005	0.9821							CCI_group	1	1	0.00642	0.1387	0.0021	0.9631
CCI_group	2	1	-0.00953	0.1906	0.0025	0.9601							CCI_group	2	1	-0.00816	0.1908	0.0018	0.9659							CCI_group	2	1	-0.015	0.1912	0.0062	0.9374
CCI_group	3	1	0.0135	0.1835	0.0054	0.9413							CCI_group	3	1	0.00608	0.1835	0.0011	0.9736							CCI_group	3	1	0.0189	0.1839	0.0105	0.9184
Odds Ratio Estimates													Odds Ratio Estimates													Odds Ratio Estimates
Effect	Point Estimate	95% Wald											Effect	Point Estimate	95% Wald											Effect	Point Estimate	95% Wald
		Confidence Limits													Confidence Limits													Confidence Limits
drug_acet_1	1.136	0.766	1.684										drug_acet_2	0.847	0.625	1.148										drug_acet_3	0.65	0.457	0.925
SEX_TYPE 2 vs 1	1.001	0.745	1.345										SEX_TYPE 2 vs 1	1.019	0.758	1.37										SEX_TYPE 2 vs 1	1.045	0.776	1.406
age_group 2 vs 1	0.998	0.536	1.857										age_group 2 vs 1	1.011	0.543	1.882										age_group 2 vs 1	1.02	0.547	1.903
age_group 3 vs 1	0.997	0.528	1.881										age_group 3 vs 1	1.009	0.535	1.902										age_group 3 vs 1	0.986	0.522	1.862
age_group 4 vs 1	0.988	0.555	1.756										age_group 4 vs 1	0.996	0.561	1.771										age_group 4 vs 1	0.978	0.549	1.742
age_group 5 vs 1	0.992	0.556	1.773										age_group 5 vs 1	1.002	0.561	1.789										age_group 5 vs 1	0.999	0.559	1.787
age_group 6 vs 1	1.006	0.52	1.946										age_group 6 vs 1	1.059	0.548	2.046										age_group 6 vs 1	1.071	0.554	2.072
age_group 7 vs 1	1.02	0.452	2.302										age_group 7 vs 1	1.073	0.476	2.416										age_group 7 vs 1	1.028	0.456	2.318
area 2 vs 1	1.022	0.613	1.704										area 2 vs 1	0.98	0.589	1.63										area 2 vs 1	0.992	0.597	1.65
area 3 vs 1	1.01	0.736	1.384										area 3 vs 1	0.975	0.714	1.331										area 3 vs 1	0.989	0.725	1.35
area 4 vs 1	1.324	0.326	5.373										area 4 vs 1	1.249	0.308	5.054										area 4 vs 1	1.309	0.323	5.311
CCI_group 1 vs 0	1.017	0.703	1.472										CCI_group 1 vs 0	0.992	0.688	1.43										CCI_group 1 vs 0	1.017	0.704	1.468
CCI_group 2 vs 0	1.001	0.59	1.699										CCI_group 2 vs 0	0.987	0.582	1.674										CCI_group 2 vs 0	0.995	0.586	1.691
CCI_group 3 vs 0	1.024	0.614	1.708										CCI_group 3 vs 0	1.001	0.601	1.666										CCI_group 3 vs 0	1.03	0.618	1.716
Association of Predicted Probabilities and													Association of Predicted Probabilities and													Association of Predicted Probabilities and
Observed Responses													Observed Responses													Observed Responses
Percent Concordant	50.5	Somers' D	0.024										Percent Concordant	51.9	Somers' D	0.048										Percent Concordant	54.4	Somers' D	0.1
Percent Discordant	48.1	Gamma	0.024										Percent Discordant	47.1	Gamma	0.048										Percent Discordant	44.4	Gamma	0.101
Percent Tied	1.4	Tau-a	0.009										Percent Tied	1	Tau-a	0.018										Percent Tied	1.2	Tau-a	0.038
Pairs	191770	c	0.512										Pairs	191770	c	0.524										Pairs	191770	c	0.55
The LOGISTIC Procedure													The LOGISTIC Procedure													The LOGISTIC Procedure
Model Information													Model Information													Model Information
Data Set								A.MATCHED_SET	Data set with propensity scores				Data Set								A.MATCHED_SET	Data set with propensity scores				Data Set								A.MATCHED_SET	Data set with propensity scores
Response Variable								long_covid_yn					Response Variable								long_covid_yn					Response Variable								long_covid_yn
Number of Response Levels								2					Number of Response Levels								2					Number of Response Levels								2
Model								binary logit					Model								binary logit					Model								binary logit
Optimization Technique								Fisher's scoring					Optimization Technique								Fisher's scoring					Optimization Technique								Fisher's scoring
Number of Observations Read								1009					Number of Observations Read								1009					Number of Observations Read								1009
Number of Observations Used								1009					Number of Observations Used								1009					Number of Observations Used								1009
Response Profile													Response Profile													Response Profile
Ordered								long_covid_yn	Total				Ordered								long_covid_yn	Total				Ordered								long_covid_yn	Total
Value									Frequency				Value									Frequency				Value									Frequency
1								0	755				1								0	755				1								0	755
2								1	254				2								1	254				2								1	254
Probability modeled is long_covid_yn=1.													Probability modeled is long_covid_yn=1.													Probability modeled is long_covid_yn=1.
Class Level Information													Class Level Information													Class Level Information
Class	Value	Design Variables											Class	Value	Design Variables											Class	Value	Design Variables
SEX_TYPE	1	-1											SEX_TYPE	1	-1											SEX_TYPE	1	-1
	2	1												2	1												2	1
age_group	1	-1	-1	-1	-1	-1	-1						age_group	1	-1	-1	-1	-1	-1	-1						age_group	1	-1	-1	-1	-1	-1	-1
	2	1	0	0	0	0	0							2	1	0	0	0	0	0							2	1	0	0	0	0	0
	3	0	1	0	0	0	0							3	0	1	0	0	0	0							3	0	1	0	0	0	0
	4	0	0	1	0	0	0							4	0	0	1	0	0	0							4	0	0	1	0	0	0
	5	0	0	0	1	0	0							5	0	0	0	1	0	0							5	0	0	0	1	0	0
	6	0	0	0	0	1	0							6	0	0	0	0	1	0							6	0	0	0	0	1	0
	7	0	0	0	0	0	1							7	0	0	0	0	0	1							7	0	0	0	0	0	1
CCI_group	0	-1	-1	-1									CCI_group	0	-1	-1	-1									CCI_group	0	-1	-1	-1
	1	1	0	0										1	1	0	0										1	1	0	0
	2	0	1	0										2	0	1	0										2	0	1	0
	3	0	0	1										3	0	0	1										3	0	0	1
area	1	-1	-1	-1									area	1	-1	-1	-1									area	1	-1	-1	-1
	2	1	0	0										2	1	0	0										2	1	0	0
	3	0	1	0										3	0	1	0										3	0	1	0
	4	0	0	1										4	0	0	1										4	0	0	1
Model Convergence Status													Model Convergence Status													Model Convergence Status
Convergence criterion (GCONV=1E-8) satisfied.													Convergence criterion (GCONV=1E-8) satisfied.													Convergence criterion (GCONV=1E-8) satisfied.
Model Fit Statistics													Model Fit Statistics													Model Fit Statistics
Criterion	Intercept Only	Intercept and Covariates											Criterion	Intercept Only	Intercept and Covariates											Criterion	Intercept Only	Intercept and Covariates
AIC	1140.62	1168.44											AIC	1140.62	1166.74											AIC	1140.62	1160.62
SC	1145.54	1330.69											SC	1145.54	1328.99											SC	1145.54	1322.87
-2 Log L	1138.621	1102.44											-2 Log L	1138.621	1100.74											-2 Log L	1138.621	1094.62
Testing Global Null Hypothesis: BETA=0													Testing Global Null Hypothesis: BETA=0													Testing Global Null Hypothesis: BETA=0
Test	Chi-Square	DF	Pr > ChiSq										Test	Chi-Square	DF	Pr > ChiSq										Test	Chi-Square	DF	Pr > ChiSq
Likelihood Ratio	36.184	32	0.2795										Likelihood Ratio	37.8798	32	0.2187										Likelihood Ratio	43.9995	32	0.0769
Score	37.1976	32	0.242										Score	38.7273	32	0.192										Score	44.2219	32	0.0737
Wald	34.1495	32	0.3647										Wald	35.6203	32	0.3018										Wald	40.514	32	0.1437
Type 3 Analysis of Effects													Type 3 Analysis of Effects													Type 3 Analysis of Effects
Effect	DF	Wald	Pr > ChiSq										Effect	DF	Wald	Pr > ChiSq										Effect	DF	Wald	Pr > ChiSq
		Chi-Square													Chi-Square													Chi-Square
drug_acet_1	1	0.3026	0.5823										drug_acet_2	1	1.9715	0.1603										drug_acet_3	1	7.6936	0.0055
SEX_TYPE	1	0.0042	0.9483										SEX_TYPE	1	0.0001	0.9908										SEX_TYPE	1	0.029	0.8648
age_group	6	0.479	0.9981										age_group	6	0.4099	0.9988										age_group	6	0.5421	0.9973
area	3	0.2216	0.974										area	3	0.0899	0.993										area	3	0.1707	0.9822
CCI_group	3	2.5258	0.4707										CCI_group	3	2.8529	0.4149										CCI_group	3	2.5587	0.4648
comor_db	1	0.5715	0.4497										comor_db	1	0.4417	0.5063										comor_db	1	0.2929	0.5884
comor_cbp	1	0.0052	0.9427										comor_cbp	1	0.0179	0.8937										comor_cbp	1	0.04	0.8415
comor_oa	1	0.2518	0.6158										comor_oa	1	0.3958	0.5292										comor_oa	1	0.5398	0.4625
comor_rm	1	0.1243	0.7244										comor_rm	1	0.1033	0.7479										comor_rm	1	0.1042	0.7469
comor_op	1	0.1256	0.723										comor_op	1	0.1147	0.7349										comor_op	1	0.1356	0.7127
comor_copd	1	1.2864	0.2567										comor_copd	1	1.0814	0.2984										comor_copd	1	1.0395	0.3079
comor_dm	1	0.3771	0.5392										comor_dm	1	0.3872	0.5338										comor_dm	1	0.1802	0.6712
comor_dd	1	5.6584	0.0174										comor_dd	1	5.7892	0.0161										comor_dd	1	6.0675	0.0138
comor_ad	1	0.0187	0.8912										comor_ad	1	0.0599	0.8067										comor_ad	1	0.0681	0.7941
comor_hl	1	0.2514	0.6161										comor_hl	1	0.1987	0.6558										comor_hl	1	0.134	0.7144
comor_htn	1	0.0672	0.7955										comor_htn	1	0.1238	0.7249										comor_htn	1	0.2042	0.6514
comor_cv	1	5.2996	0.0213										comor_cv	1	5.0328	0.0249										comor_cv	1	4.6878	0.0304
comor_rf	1	0.0876	0.7672										comor_rf	1	0.0683	0.7938										comor_rf	1	0.029	0.8649
comor_cld	1	2.3209	0.1276										comor_cld	1	2.0981	0.1475										comor_cld	1	2.1078	0.1466
comor_cbv	1	0.4171	0.5184										comor_cbv	1	0.528	0.4675										comor_cbv	1	0.6832	0.4085
comor_am	1	9.1029	0.0026										comor_am	1	9.4702	0.0021										comor_am	1	9.1338	0.0025
comor_sd	1	9.8089	0.0017										comor_sd	1	10.3615	0.0013										comor_sd	1	11.0837	0.0009
comor_td	1	2.6909	0.1009										comor_td	1	3.0766	0.0794										comor_td	1	3.6076	0.0575
Analysis of Maximum Likelihood Estimates													Analysis of Maximum Likelihood Estimates													Analysis of Maximum Likelihood Estimates
Parameter		DF	Estimate	Standard	Wald	Pr > ChiSq							Parameter		DF	Estimate	Standard	Wald	Pr > ChiSq							Parameter		DF	Estimate	Standard	Wald	Pr > ChiSq
				Error	Chi-Square												Error	Chi-Square												Error	Chi-Square
Intercept		1	-1.4645	0.2665	30.2042	<.0001							Intercept		1	-1.3962	0.269	26.9343	<.0001							Intercept		1	-1.351	0.2686	25.3022	<.0001
drug_acet_1		1	0.1134	0.2061	0.3026	0.5823							drug_acet_2		1	-0.2274	0.162	1.9715	0.1603							drug_acet_3		1	-0.5244	0.1891	7.6936	0.0055
SEX_TYPE	2	1	-0.00515	0.0794	0.0042	0.9483							SEX_TYPE	2	1	0.000918	0.0795	0.0001	0.9908							SEX_TYPE	2	1	0.0136	0.0799	0.029	0.8648
age_group	2	1	0.0533	0.2076	0.0659	0.7974							age_group	2	1	0.0513	0.2072	0.0612	0.8046							age_group	2	1	0.0765	0.2079	0.1353	0.713
age_group	3	1	0.1052	0.207	0.2585	0.6111							age_group	3	1	0.1009	0.2073	0.237	0.6264							age_group	3	1	0.0887	0.2079	0.1821	0.6696
age_group	4	1	0.00592	0.1623	0.0013	0.9709							age_group	4	1	-0.00928	0.1626	0.0033	0.9545							age_group	4	1	-0.0227	0.1628	0.0194	0.8892
age_group	5	1	-0.0101	0.162	0.0039	0.9504							age_group	5	1	-0.0288	0.1622	0.0316	0.8589							age_group	5	1	-0.0323	0.1627	0.0393	0.8428
age_group	6	1	-0.0493	0.2071	0.0567	0.8119							age_group	6	1	-0.0259	0.2071	0.0157	0.9004							age_group	6	1	-0.00713	0.2081	0.0012	0.9727
age_group	7	1	-0.1686	0.3203	0.277	0.5986							age_group	7	1	-0.139	0.3194	0.1893	0.6635							age_group	7	1	-0.1729	0.3194	0.293	0.5883
area	2	1	-0.0385	0.256	0.0226	0.8806							area	2	1	-0.0511	0.2559	0.0399	0.8418							area	2	1	-0.0573	0.2564	0.05	0.8231
area	3	1	-0.0489	0.2084	0.055	0.8145							area	3	1	-0.0483	0.2082	0.0538	0.8165							area	3	1	-0.0531	0.2086	0.0647	0.7992
area	4	1	0.183	0.5396	0.115	0.7345							area	4	1	0.1568	0.5382	0.0849	0.7707							area	4	1	0.1933	0.5385	0.1288	0.7197
CCI_group	1	1	0.076	0.1539	0.2437	0.6216							CCI_group	1	1	0.0645	0.1539	0.1757	0.6751							CCI_group	1	1	0.0757	0.1547	0.2395	0.6246
CCI_group	2	1	-0.1456	0.216	0.4542	0.5003							CCI_group	2	1	-0.14	0.2158	0.4212	0.5164							CCI_group	2	1	-0.1471	0.217	0.4594	0.4979
CCI_group	3	1	-0.2449	0.2398	1.043	0.3071							CCI_group	3	1	-0.258	0.2404	1.1523	0.2831							CCI_group	3	1	-0.2467	0.2415	1.0431	0.3071
comor_db		1	0.1997	0.2642	0.5715	0.4497							comor_db		1	0.176	0.2648	0.4417	0.5063							comor_db		1	0.1441	0.2663	0.2929	0.5884
comor_cbp		1	0.0164	0.2289	0.0052	0.9427							comor_cbp		1	0.0306	0.2294	0.0179	0.8937							comor_cbp		1	0.0461	0.2305	0.04	0.8415
comor_oa		1	0.1238	0.2467	0.2518	0.6158							comor_oa		1	0.1555	0.2471	0.3958	0.5292							comor_oa		1	0.1827	0.2486	0.5398	0.4625
comor_rm		1	0.2007	0.5693	0.1243	0.7244							comor_rm		1	0.1828	0.5686	0.1033	0.7479							comor_rm		1	0.1836	0.5687	0.1042	0.7469
comor_op		1	-0.1479	0.4172	0.1256	0.723							comor_op		1	-0.1408	0.4158	0.1147	0.7349							comor_op		1	-0.1533	0.4162	0.1356	0.7127
comor_copd		1	0.9454	0.8335	1.2864	0.2567							comor_copd		1	0.8707	0.8373	1.0814	0.2984							comor_copd		1	0.862	0.8455	1.0395	0.3079
comor_dm		1	0.3662	0.5963	0.3771	0.5392							comor_dm		1	0.3686	0.5924	0.3872	0.5338							comor_dm		1	0.2525	0.5948	0.1802	0.6712
comor_dd		1	-1.3014	0.5471	5.6584	0.0174							comor_dd		1	-1.3158	0.5469	5.7892	0.0161							comor_dd		1	-1.3517	0.5487	6.0675	0.0138
comor_ad		1	0.059	0.4318	0.0187	0.8912							comor_ad		1	0.106	0.4331	0.0599	0.8067							comor_ad		1	0.1141	0.4372	0.0681	0.7941
comor_hl		1	-0.1113	0.2219	0.2514	0.6161							comor_hl		1	-0.099	0.222	0.1987	0.6558							comor_hl		1	-0.0817	0.2233	0.134	0.7144
comor_htn		1	0.0551	0.2125	0.0672	0.7955							comor_htn		1	0.075	0.2131	0.1238	0.7249							comor_htn		1	0.0965	0.2136	0.2042	0.6514
comor_cv		1	0.7196	0.3126	5.2996	0.0213							comor_cv		1	0.702	0.3129	5.0328	0.0249							comor_cv		1	0.6787	0.3135	4.6878	0.0304
comor_rf		1	-0.1795	0.6064	0.0876	0.7672							comor_rf		1	-0.1581	0.6048	0.0683	0.7938							comor_rf		1	-0.1029	0.6045	0.029	0.8649
comor_cld		1	0.4003	0.2628	2.3209	0.1276							comor_cld		1	0.3812	0.2632	2.0981	0.1475							comor_cld		1	0.3834	0.2641	2.1078	0.1466
comor_cbv		1	0.2408	0.3729	0.4171	0.5184							comor_cbv		1	0.2706	0.3724	0.528	0.4675							comor_cbv		1	0.3084	0.3732	0.6832	0.4085
comor_am		1	1.046	0.3467	9.1029	0.0026							comor_am		1	1.0681	0.3471	9.4702	0.0021							comor_am		1	1.0544	0.3489	9.1338	0.0025
comor_sd		1	1.0172	0.3248	9.8089	0.0017							comor_sd		1	1.0464	0.3251	10.3615	0.0013							comor_sd		1	1.0899	0.3274	11.0837	0.0009
comor_td		1	0.5229	0.3187	2.6909	0.1009							comor_td		1	0.5626	0.3207	3.0766	0.0794							comor_td		1	0.6133	0.3229	3.6076	0.0575
Odds Ratio Estimates													Odds Ratio Estimates													Odds Ratio Estimates
Effect	Point Estimate	95% Wald											Effect	Point Estimate	95% Wald											Effect	Point Estimate	95% Wald
		Confidence Limits													Confidence Limits													Confidence Limits
drug_acet_1	1.12	0.748	1.678										drug_acet_2	0.797	0.58	1.094										drug_acet_3	0.592	0.409	0.857
SEX_TYPE 2 vs 1	0.99	0.725	1.351										SEX_TYPE 2 vs 1	1.002	0.734	1.368										SEX_TYPE 2 vs 1	1.028	0.751	1.405
age_group 2 vs 1	0.99	0.528	1.857										age_group 2 vs 1	1	0.533	1.879										age_group 2 vs 1	1.007	0.535	1.894
age_group 3 vs 1	1.043	0.549	1.981										age_group 3 vs 1	1.051	0.553	1.997										age_group 3 vs 1	1.019	0.535	1.941
age_group 4 vs 1	0.944	0.522	1.708										age_group 4 vs 1	0.942	0.52	1.705										age_group 4 vs 1	0.912	0.502	1.655
age_group 5 vs 1	0.929	0.507	1.702										age_group 5 vs 1	0.923	0.504	1.693										age_group 5 vs 1	0.903	0.491	1.66
age_group 6 vs 1	0.893	0.444	1.799										age_group 6 vs 1	0.926	0.46	1.865										age_group 6 vs 1	0.926	0.459	1.87
age_group 7 vs 1	0.793	0.322	1.95										age_group 7 vs 1	0.827	0.337	2.029										age_group 7 vs 1	0.785	0.319	1.928
area 2 vs 1	1.059	0.627	1.787										area 2 vs 1	1.006	0.597	1.696										area 2 vs 1	1.026	0.609	1.728
area 3 vs 1	1.048	0.757	1.451										area 3 vs 1	1.009	0.731	1.393										area 3 vs 1	1.03	0.746	1.422
area 4 vs 1	1.321	0.322	5.423										area 4 vs 1	1.239	0.304	5.058										area 4 vs 1	1.318	0.323	5.379
CCI_group 1 vs 0	0.788	0.513	1.21										CCI_group 1 vs 0	0.764	0.499	1.17										CCI_group 1 vs 0	0.785	0.512	1.204
CCI_group 2 vs 0	0.631	0.315	1.266										CCI_group 2 vs 0	0.623	0.311	1.247										CCI_group 2 vs 0	0.628	0.312	1.264
CCI_group 3 vs 0	0.572	0.267	1.226										CCI_group 3 vs 0	0.553	0.258	1.188										CCI_group 3 vs 0	0.568	0.264	1.225
comor_db	1.221	0.728	2.049										comor_db	1.192	0.71	2.004										comor_db	1.155	0.685	1.947
comor_cbp	1.017	0.649	1.592										comor_cbp	1.031	0.658	1.616										comor_cbp	1.047	0.667	1.645
comor_oa	1.132	0.698	1.835										comor_oa	1.168	0.72	1.896										comor_oa	1.2	0.737	1.954
comor_rm	1.222	0.401	3.73										comor_rm	1.201	0.394	3.659										comor_rm	1.201	0.394	3.663
comor_op	0.863	0.381	1.954										comor_op	0.869	0.384	1.963										comor_op	0.858	0.379	1.94
comor_copd	2.574	0.502	13.185										comor_copd	2.389	0.463	12.326										comor_copd	2.368	0.452	12.419
comor_dm	1.442	0.448	4.641										comor_dm	1.446	0.453	4.616										comor_dm	1.287	0.401	4.13
comor_dd	0.272	0.093	0.795										comor_dd	0.268	0.092	0.784										comor_dd	0.259	0.088	0.759
comor_ad	1.061	0.455	2.473										comor_ad	1.112	0.476	2.598										comor_ad	1.121	0.476	2.641
comor_hl	0.895	0.579	1.382										comor_hl	0.906	0.586	1.4										comor_hl	0.922	0.595	1.428
comor_htn	1.057	0.697	1.603										comor_htn	1.078	0.71	1.636										comor_htn	1.101	0.725	1.674
comor_cv	2.054	1.113	3.79										comor_cv	2.018	1.093	3.726										comor_cv	1.971	1.066	3.644
comor_rf	0.836	0.255	2.743										comor_rf	0.854	0.261	2.794										comor_rf	0.902	0.276	2.95
comor_cld	1.492	0.892	2.498										comor_cld	1.464	0.874	2.452										comor_cld	1.467	0.874	2.462
comor_cbv	1.272	0.613	2.642										comor_cbv	1.311	0.632	2.72										comor_cbv	1.361	0.655	2.829
comor_am	2.846	1.443	5.615										comor_am	2.91	1.474	5.746										comor_am	2.87	1.449	5.687
comor_sd	2.765	1.463	5.226										comor_sd	2.847	1.506	5.385										comor_sd	2.974	1.566	5.65
comor_td	1.687	0.903	3.15										comor_td	1.755	0.936	3.291										comor_td	1.846	0.981	3.477
Association of Predicted Probabilities and													Association of Predicted Probabilities and													Association of Predicted Probabilities and
Observed Responses													Observed Responses													Observed Responses
Percent Concordant	60.1	Somers' D	0.206										Percent Concordant	60.6	Somers' D	0.215										Percent Concordant	61.7	Somers' D	0.239
Percent Discordant	39.5	Gamma	0.207										Percent Discordant	39.1	Gamma	0.216										Percent Discordant	37.8	Gamma	0.24
Percent Tied	0.5	Tau-a	0.078										Percent Tied	0.4	Tau-a	0.081										Percent Tied	0.4	Tau-a	0.09
Pairs	191770	c	0.603										Pairs	191770	c	0.608										Pairs	191770	c	0.62
The LOGISTIC Procedure													The LOGISTIC Procedure													The LOGISTIC Procedure
Model Information													Model Information													Model Information
Data Set								A.MATCHED_SET	Data set with propensity scores				Data Set								A.MATCHED_SET	Data set with propensity scores				Data Set								A.MATCHED_SET	Data set with propensity scores
Response Variable								long_covid_yn					Response Variable								long_covid_yn					Response Variable								long_covid_yn
Number of Response Levels								2					Number of Response Levels								2					Number of Response Levels								2
Model								binary logit					Model								binary logit					Model								binary logit
Optimization Technique								Fisher's scoring					Optimization Technique								Fisher's scoring					Optimization Technique								Fisher's scoring
Number of Observations Read								1009					Number of Observations Read								1009					Number of Observations Read								1009
Number of Observations Used								1009					Number of Observations Used								1009					Number of Observations Used								1009
Response Profile													Response Profile													Response Profile
Ordered								long_covid_yn	Total				Ordered								long_covid_yn	Total				Ordered								long_covid_yn	Total
Value									Frequency				Value									Frequency				Value									Frequency
1								0	755				1								0	755				1								0	755
2								1	254				2								1	254				2								1	254
Probability modeled is long_covid_yn=1.													Probability modeled is long_covid_yn=1.													Probability modeled is long_covid_yn=1.
Model Convergence Status													Model Convergence Status													Model Convergence Status
Convergence criterion (GCONV=1E-8) satisfied.													Convergence criterion (GCONV=1E-8) satisfied.													Convergence criterion (GCONV=1E-8) satisfied.
Model Fit Statistics													Model Fit Statistics													Model Fit Statistics
Criterion	Intercept Only	Intercept and Covariates											Criterion	Intercept Only	Intercept and Covariates											Criterion	Intercept Only	Intercept and Covariates
AIC	1140.62	1132.03											AIC	1140.62	1134.62											AIC	1140.62	1140.3
SC	1145.54	1141.86											SC	1145.54	1144.45											SC	1145.54	1150.13
-2 Log L	1138.621	1128.03											-2 Log L	1138.621	1130.62											-2 Log L	1138.621	1136.3
Testing Global Null Hypothesis: BETA=0													Testing Global Null Hypothesis: BETA=0													Testing Global Null Hypothesis: BETA=0
Test	Chi-Square	DF	Pr > ChiSq										Test	Chi-Square	DF	Pr > ChiSq										Test	Chi-Square	DF	Pr > ChiSq
Likelihood Ratio	10.5927	1	0.0011										Likelihood Ratio	8.0014	1	0.0047										Likelihood Ratio	2.3253	1	0.1273
Score	12.3298	1	0.0004										Score	9.1496	1	0.0025										Score	1.3511	1	0.2451
Wald	10.9182	1	0.001										Wald	8.3962	1	0.0038										Wald	0.0008	1	0.9774
Analysis of Maximum Likelihood Estimates													Analysis of Maximum Likelihood Estimates													Analysis of Maximum Likelihood Estimates
Parameter	DF	Estimate	Standard	Wald	Pr > ChiSq								Parameter	DF	Estimate	Standard	Wald	Pr > ChiSq								Parameter	DF	Estimate	Standard	Wald	Pr > ChiSq
			Error	Chi-Square												Error	Chi-Square												Error	Chi-Square
Intercept	1	-1.1329	0.0744	232.009	<.0001								Intercept	1	-1.1288	0.0744	230.125	<.0001								Intercept	1	-1.0841	0.0726	223.061	<.0001
drug_antiviral_1	1	1.276	0.3862	10.9182	0.001								drug_antiviral_2	1	1.0635	0.367	8.3962	0.0038								drug_antiviral_3	1	-12.4767	440.2	0.0008	0.9774
Odds Ratio Estimates													Odds Ratio Estimates													Odds Ratio Estimates
Effect	Point Estimate	95% Wald											Effect	Point Estimate	95% Wald											Effect	Point Estimate	95% Wald
		Confidence Limits													Confidence Limits													Confidence Limits
drug_antiviral_1	3.582	1.681	7.636										drug_antiviral_2	2.896	1.411	5.947										drug_antiviral_3	<0.001	<0.001	>999.999
Association of Predicted Probabilities and													Association of Predicted Probabilities and													Association of Predicted Probabilities and
Observed Responses													Observed Responses													Observed Responses
Percent Concordant	5.8	Somers' D	0.042										Percent Concordant	5.8	Somers' D	0.038										Percent Concordant	0.5	Somers' D	0.005
Percent Discordant	1.6	Gamma	0.564										Percent Discordant	2	Gamma	0.487										Percent Discordant	0	Gamma	1
Percent Tied	92.6	Tau-a	0.016										Percent Tied	92.2	Tau-a	0.014										Percent Tied	99.5	Tau-a	0.002
Pairs	191770	c	0.521										Pairs	191770	c	0.519										Pairs	191770	c	0.503
The LOGISTIC Procedure													The LOGISTIC Procedure													The LOGISTIC Procedure
Model Information													Model Information													Model Information
Data Set								A.MATCHED_SET	Data set with propensity scores				Data Set								A.MATCHED_SET	Data set with propensity scores				Data Set								A.MATCHED_SET	Data set with propensity scores
Response Variable								long_covid_yn					Response Variable								long_covid_yn					Response Variable								long_covid_yn
Number of Response Levels								2					Number of Response Levels								2					Number of Response Levels								2
Model								binary logit					Model								binary logit					Model								binary logit
Optimization Technique								Fisher's scoring					Optimization Technique								Fisher's scoring					Optimization Technique								Fisher's scoring
Number of Observations Read								1009					Number of Observations Read								1009					Number of Observations Read								1009
Number of Observations Used								1009					Number of Observations Used								1009					Number of Observations Used								1009
Response Profile													Response Profile													Response Profile
Ordered								long_covid_yn	Total				Ordered								long_covid_yn	Total				Ordered								long_covid_yn	Total
Value									Frequency				Value									Frequency				Value									Frequency
1								0	755				1								0	755				1								0	755
2								1	254				2								1	254				2								1	254
Probability modeled is long_covid_yn=1.													Probability modeled is long_covid_yn=1.													Probability modeled is long_covid_yn=1.
Class Level Information													Class Level Information													Class Level Information
Class	Value	Design Variables											Class	Value	Design Variables											Class	Value	Design Variables
SEX_TYPE	1	-1											SEX_TYPE	1	-1											SEX_TYPE	1	-1
	2	1												2	1												2	1
age_group	1	-1	-1	-1	-1	-1	-1						age_group	1	-1	-1	-1	-1	-1	-1						age_group	1	-1	-1	-1	-1	-1	-1
	2	1	0	0	0	0	0							2	1	0	0	0	0	0							2	1	0	0	0	0	0
	3	0	1	0	0	0	0							3	0	1	0	0	0	0							3	0	1	0	0	0	0
	4	0	0	1	0	0	0							4	0	0	1	0	0	0							4	0	0	1	0	0	0
	5	0	0	0	1	0	0							5	0	0	0	1	0	0							5	0	0	0	1	0	0
	6	0	0	0	0	1	0							6	0	0	0	0	1	0							6	0	0	0	0	1	0
	7	0	0	0	0	0	1							7	0	0	0	0	0	1							7	0	0	0	0	0	1
Model Convergence Status													Model Convergence Status													Model Convergence Status
Convergence criterion (GCONV=1E-8) satisfied.													Convergence criterion (GCONV=1E-8) satisfied.													Convergence criterion (GCONV=1E-8) satisfied.
Model Fit Statistics													Model Fit Statistics													Model Fit Statistics
Criterion	Intercept Only	Intercept and Covariates											Criterion	Intercept Only	Intercept and Covariates											Criterion	Intercept Only	Intercept and Covariates
AIC	1140.62	1145.84											AIC	1140.62	1148.52											AIC	1140.62	1154.23
SC	1145.54	1190.09											SC	1145.54	1192.77											SC	1145.54	1198.48
-2 Log L	1138.621	1127.84											-2 Log L	1138.621	1130.52											-2 Log L	1138.621	1136.23
Testing Global Null Hypothesis: BETA=0													Testing Global Null Hypothesis: BETA=0													Testing Global Null Hypothesis: BETA=0
Test	Chi-Square	DF	Pr > ChiSq										Test	Chi-Square	DF	Pr > ChiSq										Test	Chi-Square	DF	Pr > ChiSq
Likelihood Ratio	10.7793	8	0.2145										Likelihood Ratio	8.1044	8	0.4233										Likelihood Ratio	2.3923	8	0.9666
Score	12.514	8	0.1297										Score	9.2517	8	0.3215										Score	1.418	8	0.994
Wald	11.0941	8	0.1964										Wald	8.4953	8	0.3866										Wald	0.0681	8	1
Type 3 Analysis of Effects													Type 3 Analysis of Effects													Type 3 Analysis of Effects
Effect	DF	Wald	Pr > ChiSq										Effect	DF	Wald	Pr > ChiSq										Effect	DF	Wald	Pr > ChiSq
		Chi-Square													Chi-Square													Chi-Square
drug_antiviral_1	1	11.0302	0.0009										drug_antiviral_2	1	8.4352	0.0037										drug_antiviral_3	1	0.0008	0.9774
SEX_TYPE	1	0.0057	0.9399										SEX_TYPE	1	0.0015	0.9691										SEX_TYPE	1	0.0014	0.9702
age_group	6	0.1833	0.9999										age_group	6	0.102	1										age_group	6	0.0635	1
Analysis of Maximum Likelihood Estimates													Analysis of Maximum Likelihood Estimates													Analysis of Maximum Likelihood Estimates
Parameter		DF	Estimate	Standard	Wald	Pr > ChiSq							Parameter		DF	Estimate	Standard	Wald	Pr > ChiSq							Parameter		DF	Estimate	Standard	Wald	Pr > ChiSq
				Error	Chi-Square												Error	Chi-Square												Error	Chi-Square
Intercept		1	-1.14	0.0837	185.298	<.0001							Intercept		1	-1.1334	0.0836	183.876	<.0001							Intercept		1	-1.077	0.081	176.802	<.0001
drug_antiviral_1		1	1.3065	0.3934	11.0302	0.0009							drug_antiviral_2		1	1.0826	0.3728	8.4352	0.0037							drug_antiviral_3		1	-12.4942	440.1	0.0008	0.9774
SEX_TYPE	2	1	-0.00562	0.0745	0.0057	0.9399							SEX_TYPE	2	1	-0.00288	0.0744	0.0015	0.9691							SEX_TYPE	2	1	-0.00276	0.0741	0.0014	0.9702
age_group	2	1	0.0148	0.1944	0.0058	0.9392							age_group	2	1	0.00267	0.1942	0.0002	0.989							age_group	2	1	-0.011	0.1934	0.0033	0.9545
age_group	3	1	0.0374	0.1922	0.0379	0.8456							age_group	3	1	0.0249	0.192	0.0168	0.8969							age_group	3	1	0.0104	0.1913	0.003	0.9567
age_group	4	1	0.0266	0.1548	0.0295	0.8637							age_group	4	1	0.0228	0.1547	0.0217	0.8828							age_group	4	1	-0.0218	0.1536	0.0201	0.8872
age_group	5	1	-0.00917	0.1505	0.0037	0.9514							age_group	5	1	-0.0121	0.1502	0.0065	0.9357							age_group	5	1	-0.0155	0.1493	0.0108	0.9173
age_group	6	1	-0.0244	0.1877	0.0168	0.8967							age_group	6	1	-0.013	0.1868	0.0048	0.9447							age_group	6	1	0.00677	0.1851	0.0013	0.9708
age_group	7	1	-0.0886	0.2844	0.0971	0.7554							age_group	7	1	-0.061	0.2817	0.0468	0.8286							age_group	7	1	0.0518	0.2761	0.0352	0.8511
Odds Ratio Estimates													Odds Ratio Estimates													Odds Ratio Estimates
Effect	Point Estimate	95% Wald											Effect	Point Estimate	95% Wald											Effect	Point Estimate	95% Wald
		Confidence Limits													Confidence Limits													Confidence Limits
drug_antiviral_1	3.693	1.708	7.985										drug_antiviral_2	2.952	1.422	6.13										drug_antiviral_3	<0.001	<0.001	>999.999
SEX_TYPE 2 vs 1	0.989	0.738	1.324										SEX_TYPE 2 vs 1	0.994	0.743	1.331										SEX_TYPE 2 vs 1	0.994	0.744	1.33
age_group 2 vs 1	0.972	0.523	1.807										age_group 2 vs 1	0.968	0.52	1.799										age_group 2 vs 1	1.01	0.544	1.875
age_group 3 vs 1	0.994	0.538	1.838										age_group 3 vs 1	0.989	0.535	1.829										age_group 3 vs 1	1.032	0.559	1.905
age_group 4 vs 1	0.983	0.564	1.715										age_group 4 vs 1	0.987	0.566	1.721										age_group 4 vs 1	0.999	0.573	1.74
age_group 5 vs 1	0.949	0.549	1.639										age_group 5 vs 1	0.953	0.552	1.646										age_group 5 vs 1	1.005	0.583	1.732
age_group 6 vs 1	0.935	0.507	1.724										age_group 6 vs 1	0.953	0.517	1.754										age_group 6 vs 1	1.028	0.561	1.884
age_group 7 vs 1	0.876	0.398	1.929										age_group 7 vs 1	0.908	0.414	1.989										age_group 7 vs 1	1.075	0.498	2.323
Association of Predicted Probabilities and													Association of Predicted Probabilities and													Association of Predicted Probabilities and
Observed Responses													Observed Responses													Observed Responses
Percent Concordant	48.5	Somers' D	0.052										Percent Concordant	48.4	Somers' D	0.049										Percent Concordant	46.3	Somers' D	0.014
Percent Discordant	43.3	Gamma	0.057										Percent Discordant	43.4	Gamma	0.054										Percent Discordant	44.9	Gamma	0.015
Percent Tied	8.2	Tau-a	0.02										Percent Tied	8.2	Tau-a	0.019										Percent Tied	8.8	Tau-a	0.005
Pairs	191770	c	0.526										Pairs	191770	c	0.525										Pairs	191770	c	0.507
The LOGISTIC Procedure													The LOGISTIC Procedure													The LOGISTIC Procedure
Model Information													Model Information													Model Information
Data Set								A.MATCHED_SET	Data set with propensity scores				Data Set								A.MATCHED_SET	Data set with propensity scores				Data Set								A.MATCHED_SET	Data set with propensity scores
Response Variable								long_covid_yn					Response Variable								long_covid_yn					Response Variable								long_covid_yn
Number of Response Levels								2					Number of Response Levels								2					Number of Response Levels								2
Model								binary logit					Model								binary logit					Model								binary logit
Optimization Technique								Fisher's scoring					Optimization Technique								Fisher's scoring					Optimization Technique								Fisher's scoring
Number of Observations Read								1009					Number of Observations Read								1009					Number of Observations Read								1009
Number of Observations Used								1009					Number of Observations Used								1009					Number of Observations Used								1009
Response Profile													Response Profile													Response Profile
Ordered								long_covid_yn	Total				Ordered								long_covid_yn	Total				Ordered								long_covid_yn	Total
Value									Frequency				Value									Frequency				Value									Frequency
1								0	755				1								0	755				1								0	755
2								1	254				2								1	254				2								1	254
Probability modeled is long_covid_yn=1.													Probability modeled is long_covid_yn=1.													Probability modeled is long_covid_yn=1.
Class Level Information													Class Level Information													Class Level Information
Class	Value	Design Variables											Class	Value	Design Variables											Class	Value	Design Variables
SEX_TYPE	1	-1											SEX_TYPE	1	-1											SEX_TYPE	1	-1
	2	1												2	1												2	1
age_group	1	-1	-1	-1	-1	-1	-1						age_group	1	-1	-1	-1	-1	-1	-1						age_group	1	-1	-1	-1	-1	-1	-1
	2	1	0	0	0	0	0							2	1	0	0	0	0	0							2	1	0	0	0	0	0
	3	0	1	0	0	0	0							3	0	1	0	0	0	0							3	0	1	0	0	0	0
	4	0	0	1	0	0	0							4	0	0	1	0	0	0							4	0	0	1	0	0	0
	5	0	0	0	1	0	0							5	0	0	0	1	0	0							5	0	0	0	1	0	0
	6	0	0	0	0	1	0							6	0	0	0	0	1	0							6	0	0	0	0	1	0
	7	0	0	0	0	0	1							7	0	0	0	0	0	1							7	0	0	0	0	0	1
area	1	-1	-1	-1									area	1	-1	-1	-1									area	1	-1	-1	-1
	2	1	0	0										2	1	0	0										2	1	0	0
	3	0	1	0										3	0	1	0										3	0	1	0
	4	0	0	1										4	0	0	1										4	0	0	1
Model Convergence Status													Model Convergence Status													Model Convergence Status
Convergence criterion (GCONV=1E-8) satisfied.													Convergence criterion (GCONV=1E-8) satisfied.													Convergence criterion (GCONV=1E-8) satisfied.
Model Fit Statistics													Model Fit Statistics													Model Fit Statistics
Criterion	Intercept Only	Intercept and Covariates											Criterion	Intercept Only	Intercept and Covariates											Criterion	Intercept Only	Intercept and Covariates
AIC	1140.62	1151.63											AIC	1140.62	1154.29											AIC	1140.62	1160.11
SC	1145.54	1210.63											SC	1145.54	1213.29											SC	1145.54	1219.11
-2 Log L	1138.621	1127.63											-2 Log L	1138.621	1130.29											-2 Log L	1138.621	1136.11
Testing Global Null Hypothesis: BETA=0													Testing Global Null Hypothesis: BETA=0													Testing Global Null Hypothesis: BETA=0
Test	Chi-Square	DF	Pr > ChiSq										Test	Chi-Square	DF	Pr > ChiSq										Test	Chi-Square	DF	Pr > ChiSq
Likelihood Ratio	10.9899	11	0.4441										Likelihood Ratio	8.3331	11	0.6832										Likelihood Ratio	2.5099	11	0.9957
Score	12.7283	11	0.3115										Score	9.484	11	0.5773										Score	1.54	11	0.9996
Wald	11.3057	11	0.418										Wald	8.725	11	0.6473										Wald	0.1895	11	1
Type 3 Analysis of Effects													Type 3 Analysis of Effects													Type 3 Analysis of Effects
Effect	DF	Wald	Pr > ChiSq										Effect	DF	Wald	Pr > ChiSq										Effect	DF	Wald	Pr > ChiSq
		Chi-Square													Chi-Square													Chi-Square
drug_antiviral_1	1	11.1154	0.0009										drug_antiviral_2	1	8.54	0.0035										drug_antiviral_3	1	0.0008	0.9774
SEX_TYPE	1	0.0006	0.9805										SEX_TYPE	1	0.0002	0.9891										SEX_TYPE	1	0	0.9997
age_group	6	0.1658	0.9999										age_group	6	0.0919	1										age_group	6	0.0651	1
area	3	0.2152	0.9751										area	3	0.2335	0.972										area	3	0.1211	0.9892
Analysis of Maximum Likelihood Estimates													Analysis of Maximum Likelihood Estimates													Analysis of Maximum Likelihood Estimates
Parameter		DF	Estimate	Standard	Wald	Pr > ChiSq							Parameter		DF	Estimate	Standard	Wald	Pr > ChiSq							Parameter		DF	Estimate	Standard	Wald	Pr > ChiSq
				Error	Chi-Square												Error	Chi-Square												Error	Chi-Square
Intercept		1	-1.07	0.1925	30.9079	<.0001							Intercept		1	-1.0623	0.1923	30.514	<.0001							Intercept		1	-1.0165	0.1916	28.1427	<.0001
drug_antiviral_1		1	1.3145	0.3943	11.1154	0.0009							drug_antiviral_2		1	1.0935	0.3742	8.54	0.0035							drug_antiviral_3		1	-12.4928	440.1	0.0008	0.9774
SEX_TYPE	2	1	-0.00184	0.0751	0.0006	0.9805							SEX_TYPE	2	1	0.00102	0.0749	0.0002	0.9891							SEX_TYPE	2	1	3.2e-05	0.0746	0	0.9997
age_group	2	1	0.019	0.1951	0.0095	0.9222							age_group	2	1	0.00739	0.1949	0.0014	0.9698							age_group	2	1	-0.00923	0.1942	0.0023	0.9621
age_group	3	1	0.0246	0.1972	0.0155	0.9009							age_group	3	1	0.0111	0.1969	0.0032	0.9552							age_group	3	1	0.00202	0.1963	0.0001	0.9918
age_group	4	1	0.0241	0.1551	0.0242	0.8763							age_group	4	1	0.0205	0.1549	0.0175	0.8948							age_group	4	1	-0.0242	0.1539	0.0247	0.8751
age_group	5	1	-0.00412	0.1513	0.0007	0.9783							age_group	5	1	-0.00698	0.1509	0.0021	0.9631							age_group	5	1	-0.0129	0.15	0.0074	0.9313
age_group	6	1	-0.0205	0.1897	0.0116	0.9141							age_group	6	1	-0.00958	0.1888	0.0026	0.9595							age_group	6	1	0.0115	0.187	0.0038	0.9511
age_group	7	1	-0.0917	0.2856	0.103	0.7482							age_group	7	1	-0.0645	0.283	0.052	0.8196							age_group	7	1	0.0539	0.2771	0.0378	0.8458
area	2	1	-0.0413	0.2499	0.0274	0.8686							area	2	1	-0.044	0.2498	0.031	0.8603							area	2	1	-0.0478	0.2496	0.0367	0.848
area	3	1	-0.0952	0.2061	0.2133	0.6442							area	3	1	-0.0986	0.2061	0.2291	0.6322							area	3	1	-0.0641	0.2057	0.0971	0.7554
area	4	1	0.1965	0.5336	0.1356	0.7127							area	4	1	0.2012	0.5335	0.1423	0.706							area	4	1	0.1777	0.5336	0.1109	0.7391
Odds Ratio Estimates													Odds Ratio Estimates													Odds Ratio Estimates
Effect	Point Estimate	95% Wald											Effect	Point Estimate	95% Wald											Effect	Point Estimate	95% Wald
		Confidence Limits													Confidence Limits													Confidence Limits
drug_antiviral_1	3.723	1.719	8.063										drug_antiviral_2	2.985	1.433	6.215										drug_antiviral_3	<0.001	<0.001	>999.999
SEX_TYPE 2 vs 1	0.996	0.742	1.337										SEX_TYPE 2 vs 1	1.002	0.747	1.344										SEX_TYPE 2 vs 1	1	0.746	1.34
age_group 2 vs 1	0.971	0.522	1.808										age_group 2 vs 1	0.966	0.519	1.798										age_group 2 vs 1	1.012	0.544	1.882
age_group 3 vs 1	0.976	0.519	1.838										age_group 3 vs 1	0.969	0.515	1.826										age_group 3 vs 1	1.023	0.544	1.925
age_group 4 vs 1	0.976	0.557	1.709										age_group 4 vs 1	0.979	0.559	1.713										age_group 4 vs 1	0.997	0.57	1.744
age_group 5 vs 1	0.949	0.546	1.649										age_group 5 vs 1	0.952	0.548	1.655										age_group 5 vs 1	1.008	0.581	1.749
age_group 6 vs 1	0.933	0.5	1.743										age_group 6 vs 1	0.95	0.509	1.77										age_group 6 vs 1	1.033	0.557	1.916
age_group 7 vs 1	0.869	0.393	1.923										age_group 7 vs 1	0.899	0.408	1.979										age_group 7 vs 1	1.078	0.496	2.34
area 2 vs 1	1.019	0.617	1.684										area 2 vs 1	1.015	0.614	1.676										area 2 vs 1	1.018	0.617	1.68
area 3 vs 1	0.965	0.707	1.318										area 3 vs 1	0.961	0.704	1.311										area 3 vs 1	1.002	0.735	1.364
area 4 vs 1	1.292	0.32	5.215										area 4 vs 1	1.297	0.321	5.232										area 4 vs 1	1.276	0.316	5.148
Association of Predicted Probabilities and													Association of Predicted Probabilities and													Association of Predicted Probabilities and
Observed Responses													Observed Responses													Observed Responses
Percent Concordant	51	Somers' D	0.057										Percent Concordant	50.8	Somers' D	0.053										Percent Concordant	48.8	Somers' D	0.015
Percent Discordant	45.4	Gamma	0.059										Percent Discordant	45.6	Gamma	0.055										Percent Discordant	47.3	Gamma	0.016
Percent Tied	3.6	Tau-a	0.021										Percent Tied	3.6	Tau-a	0.02										Percent Tied	3.9	Tau-a	0.006
Pairs	191770	c	0.528										Pairs	191770	c	0.526										Pairs	191770	c	0.508
The LOGISTIC Procedure													The LOGISTIC Procedure													The LOGISTIC Procedure
Model Information													Model Information													Model Information
Data Set								A.MATCHED_SET	Data set with propensity scores				Data Set								A.MATCHED_SET	Data set with propensity scores				Data Set								A.MATCHED_SET	Data set with propensity scores
Response Variable								long_covid_yn					Response Variable								long_covid_yn					Response Variable								long_covid_yn
Number of Response Levels								2					Number of Response Levels								2					Number of Response Levels								2
Model								binary logit					Model								binary logit					Model								binary logit
Optimization Technique								Fisher's scoring					Optimization Technique								Fisher's scoring					Optimization Technique								Fisher's scoring
Number of Observations Read								1009					Number of Observations Read								1009					Number of Observations Read								1009
Number of Observations Used								1009					Number of Observations Used								1009					Number of Observations Used								1009
Response Profile													Response Profile													Response Profile
Ordered								long_covid_yn	Total				Ordered								long_covid_yn	Total				Ordered								long_covid_yn	Total
Value									Frequency				Value									Frequency				Value									Frequency
1								0	755				1								0	755				1								0	755
2								1	254				2								1	254				2								1	254
Probability modeled is long_covid_yn=1.													Probability modeled is long_covid_yn=1.													Probability modeled is long_covid_yn=1.
Class Level Information													Class Level Information													Class Level Information
Class	Value	Design Variables											Class	Value	Design Variables											Class	Value	Design Variables
SEX_TYPE	1	-1											SEX_TYPE	1	-1											SEX_TYPE	1	-1
	2	1												2	1												2	1
age_group	1	-1	-1	-1	-1	-1	-1						age_group	1	-1	-1	-1	-1	-1	-1						age_group	1	-1	-1	-1	-1	-1	-1
	2	1	0	0	0	0	0							2	1	0	0	0	0	0							2	1	0	0	0	0	0
	3	0	1	0	0	0	0							3	0	1	0	0	0	0							3	0	1	0	0	0	0
	4	0	0	1	0	0	0							4	0	0	1	0	0	0							4	0	0	1	0	0	0
	5	0	0	0	1	0	0							5	0	0	0	1	0	0							5	0	0	0	1	0	0
	6	0	0	0	0	1	0							6	0	0	0	0	1	0							6	0	0	0	0	1	0
	7	0	0	0	0	0	1							7	0	0	0	0	0	1							7	0	0	0	0	0	1
CCI_group	0	-1	-1	-1									CCI_group	0	-1	-1	-1									CCI_group	0	-1	-1	-1
	1	1	0	0										1	1	0	0										1	1	0	0
	2	0	1	0										2	0	1	0										2	0	1	0
	3	0	0	1										3	0	0	1										3	0	0	1
area	1	-1	-1	-1									area	1	-1	-1	-1									area	1	-1	-1	-1
	2	1	0	0										2	1	0	0										2	1	0	0
	3	0	1	0										3	0	1	0										3	0	1	0
	4	0	0	1										4	0	0	1										4	0	0	1
Model Convergence Status													Model Convergence Status													Model Convergence Status
Convergence criterion (GCONV=1E-8) satisfied.													Convergence criterion (GCONV=1E-8) satisfied.													Convergence criterion (GCONV=1E-8) satisfied.
Model Fit Statistics													Model Fit Statistics													Model Fit Statistics
Criterion	Intercept Only	Intercept and Covariates											Criterion	Intercept Only	Intercept and Covariates											Criterion	Intercept Only	Intercept and Covariates
AIC	1140.62	1157.61											AIC	1140.62	1160.28											AIC	1140.62	1166.11
SC	1145.54	1231.36											SC	1145.54	1234.03											SC	1145.54	1239.86
-2 Log L	1138.621	1127.61											-2 Log L	1138.621	1130.28											-2 Log L	1138.621	1136.11
Testing Global Null Hypothesis: BETA=0													Testing Global Null Hypothesis: BETA=0													Testing Global Null Hypothesis: BETA=0
Test	Chi-Square	DF	Pr > ChiSq										Test	Chi-Square	DF	Pr > ChiSq										Test	Chi-Square	DF	Pr > ChiSq
Likelihood Ratio	11.0144	14	0.6849										Likelihood Ratio	8.3441	14	0.8706										Likelihood Ratio	2.5157	14	0.9997
Score	12.7519	14	0.5461										Score	9.4946	14	0.7981										Score	1.5456	14	1
Wald	11.3302	14	0.6599										Wald	8.7359	14	0.8476										Wald	0.1954	14	1
Type 3 Analysis of Effects													Type 3 Analysis of Effects													Type 3 Analysis of Effects
Effect	DF	Wald	Pr > ChiSq										Effect	DF	Wald	Pr > ChiSq										Effect	DF	Wald	Pr > ChiSq
		Chi-Square													Chi-Square													Chi-Square
drug_antiviral_1	1	11.1332	0.0008										drug_antiviral_2	1	8.5453	0.0035										drug_antiviral_3	1	0.0008	0.9774
SEX_TYPE	1	0.0004	0.9846										SEX_TYPE	1	0.0001	0.9921										SEX_TYPE	1	0	0.9986
age_group	6	0.1461	0.9999										age_group	6	0.077	1										age_group	6	0.0572	1
area	3	0.2129	0.9755										area	3	0.23	0.9726										area	3	0.1209	0.9892
CCI_group	3	0.0245	0.999										CCI_group	3	0.011	0.9997										CCI_group	3	0.0058	0.9999
Analysis of Maximum Likelihood Estimates													Analysis of Maximum Likelihood Estimates													Analysis of Maximum Likelihood Estimates
Parameter		DF	Estimate	Standard	Wald	Pr > ChiSq							Parameter		DF	Estimate	Standard	Wald	Pr > ChiSq							Parameter		DF	Estimate	Standard	Wald	Pr > ChiSq
				Error	Chi-Square												Error	Chi-Square												Error	Chi-Square
Intercept		1	-1.0696	0.2036	27.6019	<.0001							Intercept		1	-1.0649	0.2035	27.3833	<.0001							Intercept		1	-1.0138	0.2027	25.023	<.0001
drug_antiviral_1		1	1.3182	0.3951	11.1332	0.0008							drug_antiviral_2		1	1.0951	0.3746	8.5453	0.0035							drug_antiviral_3		1	-12.4948	440.1	0.0008	0.9774
SEX_TYPE	2	1	-0.00146	0.0757	0.0004	0.9846							SEX_TYPE	2	1	0.000746	0.0756	0.0001	0.9921							SEX_TYPE	2	1	0.000136	0.0752	0	0.9986
age_group	2	1	0.0197	0.201	0.0096	0.9218							age_group	2	1	0.00636	0.2008	0.001	0.9747							age_group	2	1	-0.00644	0.2	0.001	0.9743
age_group	3	1	0.0258	0.1999	0.0167	0.8972							age_group	3	1	0.0108	0.1994	0.003	0.9567							age_group	3	1	0.0037	0.1991	0.0003	0.9852
age_group	4	1	0.0221	0.1556	0.0202	0.887							age_group	4	1	0.0194	0.1555	0.0155	0.9008							age_group	4	1	-0.024	0.1545	0.0241	0.8765
age_group	5	1	-0.00472	0.1543	0.0009	0.9756							age_group	5	1	-0.00672	0.154	0.0019	0.9652							age_group	5	1	-0.0149	0.1531	0.0094	0.9226
age_group	6	1	-0.0226	0.197	0.0132	0.9085							age_group	6	1	-0.00872	0.196	0.002	0.9645							age_group	6	1	0.00958	0.1943	0.0024	0.9607
age_group	7	1	-0.0912	0.2919	0.0976	0.7548							age_group	7	1	-0.0629	0.2893	0.0472	0.8279							age_group	7	1	0.0498	0.2837	0.0308	0.8607
area	2	1	-0.0403	0.2525	0.0254	0.8733							area	2	1	-0.0423	0.2524	0.0281	0.8669							area	2	1	-0.05	0.2521	0.0394	0.8427
area	3	1	-0.0949	0.2062	0.2117	0.6454							area	3	1	-0.0982	0.2063	0.2265	0.6341							area	3	1	-0.0638	0.2058	0.096	0.7567
area	4	1	0.1968	0.5347	0.1354	0.7129							area	4	1	0.2	0.5347	0.1399	0.7084							area	4	1	0.1792	0.5346	0.1124	0.7375
CCI_group	1	1	0.0184	0.1392	0.0175	0.8949							CCI_group	1	1	0.0145	0.139	0.0109	0.9168							CCI_group	1	1	-0.00095	0.1384	0	0.9945
CCI_group	2	1	0.00442	0.1918	0.0005	0.9816							CCI_group	2	1	-0.00729	0.1915	0.0014	0.9696							CCI_group	2	1	-0.00555	0.191	0.0008	0.9768
CCI_group	3	1	-0.0179	0.1857	0.0092	0.9234							CCI_group	3	1	-0.00877	0.1849	0.0022	0.9622							CCI_group	3	1	0.0128	0.1833	0.0049	0.9443
Odds Ratio Estimates													Odds Ratio Estimates													Odds Ratio Estimates
Effect	Point Estimate	95% Wald											Effect	Point Estimate	95% Wald											Effect	Point Estimate	95% Wald
		Confidence Limits													Confidence Limits													Confidence Limits
drug_antiviral_1	3.737	1.723	8.106										drug_antiviral_2	2.989	1.435	6.229										drug_antiviral_3	<0.001	<0.001	>999.999
SEX_TYPE 2 vs 1	0.997	0.741	1.341										SEX_TYPE 2 vs 1	1.001	0.745	1.347										SEX_TYPE 2 vs 1	1	0.745	1.343
age_group 2 vs 1	0.969	0.52	1.806										age_group 2 vs 1	0.965	0.518	1.799										age_group 2 vs 1	1.011	0.543	1.882
age_group 3 vs 1	0.975	0.517	1.841										age_group 3 vs 1	0.97	0.513	1.831										age_group 3 vs 1	1.022	0.542	1.926
age_group 4 vs 1	0.972	0.546	1.728										age_group 4 vs 1	0.978	0.55	1.738										age_group 4 vs 1	0.994	0.559	1.765
age_group 5 vs 1	0.946	0.529	1.693										age_group 5 vs 1	0.953	0.533	1.704										age_group 5 vs 1	1.003	0.562	1.79
age_group 6 vs 1	0.929	0.479	1.803										age_group 6 vs 1	0.951	0.491	1.842										age_group 6 vs 1	1.028	0.533	1.98
age_group 7 vs 1	0.868	0.379	1.987										age_group 7 vs 1	0.901	0.395	2.052										age_group 7 vs 1	1.07	0.476	2.406
area 2 vs 1	1.022	0.614	1.699										area 2 vs 1	1.017	0.612	1.691										area 2 vs 1	1.016	0.611	1.687
area 3 vs 1	0.967	0.708	1.322										area 3 vs 1	0.962	0.704	1.315										area 3 vs 1	1.002	0.734	1.366
area 4 vs 1	1.295	0.32	5.234										area 4 vs 1	1.296	0.321	5.24										area 4 vs 1	1.277	0.316	5.162
CCI_group 1 vs 0	1.024	0.709	1.478										CCI_group 1 vs 0	1.013	0.702	1.462										CCI_group 1 vs 0	1.005	0.697	1.449
CCI_group 2 vs 0	1.009	0.594	1.716										CCI_group 2 vs 0	0.991	0.584	1.683										CCI_group 2 vs 0	1.001	0.589	1.699
CCI_group 3 vs 0	0.987	0.59	1.652										CCI_group 3 vs 0	0.99	0.593	1.653										CCI_group 3 vs 0	1.019	0.613	1.695
Association of Predicted Probabilities and													Association of Predicted Probabilities and													Association of Predicted Probabilities and
Observed Responses													Observed Responses													Observed Responses
Percent Concordant	52.1	Somers' D	0.058										Percent Concordant	51.9	Somers' D	0.054										Percent Concordant	49.8	Somers' D	0.014
Percent Discordant	46.3	Gamma	0.059										Percent Discordant	46.5	Gamma	0.055										Percent Discordant	48.4	Gamma	0.015
Percent Tied	1.7	Tau-a	0.022										Percent Tied	1.7	Tau-a	0.02										Percent Tied	1.8	Tau-a	0.005
Pairs	191770	c	0.529										Pairs	191770	c	0.527										Pairs	191770	c	0.507
The LOGISTIC Procedure													The LOGISTIC Procedure													The LOGISTIC Procedure
Model Information													Model Information													Model Information
Data Set								A.MATCHED_SET	Data set with propensity scores				Data Set								A.MATCHED_SET	Data set with propensity scores				Data Set								A.MATCHED_SET	Data set with propensity scores
Response Variable								long_covid_yn					Response Variable								long_covid_yn					Response Variable								long_covid_yn
Number of Response Levels								2					Number of Response Levels								2					Number of Response Levels								2
Model								binary logit					Model								binary logit					Model								binary logit
Optimization Technique								Fisher's scoring					Optimization Technique								Fisher's scoring					Optimization Technique								Fisher's scoring
Number of Observations Read								1009					Number of Observations Read								1009					Number of Observations Read								1009
Number of Observations Used								1009					Number of Observations Used								1009					Number of Observations Used								1009
Response Profile													Response Profile													Response Profile
Ordered								long_covid_yn	Total				Ordered								long_covid_yn	Total				Ordered								long_covid_yn	Total
Value									Frequency				Value									Frequency				Value									Frequency
1								0	755				1								0	755				1								0	755
2								1	254				2								1	254				2								1	254
Probability modeled is long_covid_yn=1.													Probability modeled is long_covid_yn=1.													Probability modeled is long_covid_yn=1.
Class Level Information													Class Level Information													Class Level Information
Class	Value	Design Variables											Class	Value	Design Variables											Class	Value	Design Variables
SEX_TYPE	1	-1											SEX_TYPE	1	-1											SEX_TYPE	1	-1
	2	1												2	1												2	1
age_group	1	-1	-1	-1	-1	-1	-1						age_group	1	-1	-1	-1	-1	-1	-1						age_group	1	-1	-1	-1	-1	-1	-1
	2	1	0	0	0	0	0							2	1	0	0	0	0	0							2	1	0	0	0	0	0
	3	0	1	0	0	0	0							3	0	1	0	0	0	0							3	0	1	0	0	0	0
	4	0	0	1	0	0	0							4	0	0	1	0	0	0							4	0	0	1	0	0	0
	5	0	0	0	1	0	0							5	0	0	0	1	0	0							5	0	0	0	1	0	0
	6	0	0	0	0	1	0							6	0	0	0	0	1	0							6	0	0	0	0	1	0
	7	0	0	0	0	0	1							7	0	0	0	0	0	1							7	0	0	0	0	0	1
CCI_group	0	-1	-1	-1									CCI_group	0	-1	-1	-1									CCI_group	0	-1	-1	-1
	1	1	0	0										1	1	0	0										1	1	0	0
	2	0	1	0										2	0	1	0										2	0	1	0
	3	0	0	1										3	0	0	1										3	0	0	1
area	1	-1	-1	-1									area	1	-1	-1	-1									area	1	-1	-1	-1
	2	1	0	0										2	1	0	0										2	1	0	0
	3	0	1	0										3	0	1	0										3	0	1	0
	4	0	0	1										4	0	0	1										4	0	0	1
Model Convergence Status													Model Convergence Status													Model Convergence Status
Convergence criterion (GCONV=1E-8) satisfied.													Convergence criterion (GCONV=1E-8) satisfied.													Convergence criterion (GCONV=1E-8) satisfied.
Model Fit Statistics													Model Fit Statistics													Model Fit Statistics
Criterion	Intercept Only	Intercept and Covariates											Criterion	Intercept Only	Intercept and Covariates											Criterion	Intercept Only	Intercept and Covariates
AIC	1140.62	1158.89											AIC	1140.62	1161.03											AIC	1140.62	1167.05
SC	1145.54	1321.14											SC	1145.54	1323.28											SC	1145.54	1329.3
-2 Log L	1138.621	1092.89											-2 Log L	1138.621	1095.03											-2 Log L	1138.621	1101.05
Testing Global Null Hypothesis: BETA=0													Testing Global Null Hypothesis: BETA=0													Testing Global Null Hypothesis: BETA=0
Test	Chi-Square	DF	Pr > ChiSq										Test	Chi-Square	DF	Pr > ChiSq										Test	Chi-Square	DF	Pr > ChiSq
Likelihood Ratio	45.734	32	0.0548										Likelihood Ratio	43.5909	32	0.0831										Likelihood Ratio	37.5748	32	0.2289
Score	47.8291	32	0.0357										Score	45.3214	32	0.0595										Score	37.6638	32	0.2259
Wald	42.3009	32	0.1053										Wald	40.6478	32	0.1405										Wald	33.3217	32	0.4028
Type 3 Analysis of Effects													Type 3 Analysis of Effects													Type 3 Analysis of Effects
Effect	DF	Wald	Pr > ChiSq										Effect	DF	Wald	Pr > ChiSq										Effect	DF	Wald	Pr > ChiSq
		Chi-Square													Chi-Square													Chi-Square
drug_antiviral_1	1	10.0755	0.0015										drug_antiviral_2	1	8.02	0.0046										drug_antiviral_3	1	0.0008	0.9779
SEX_TYPE	1	0.0003	0.9871										SEX_TYPE	1	0	0.9989										SEX_TYPE	1	0.0074	0.9317
age_group	6	0.9277	0.9882										age_group	6	0.76	0.9931										age_group	6	0.4693	0.9982
area	3	0.1837	0.9802										area	3	0.1871	0.9796										area	3	0.1665	0.9828
CCI_group	3	2.768	0.4288										CCI_group	3	2.834	0.4179										CCI_group	3	2.5341	0.4692
comor_db	1	0.8122	0.3675										comor_db	1	0.8568	0.3546										comor_db	1	0.4378	0.5082
comor_cbp	1	0.0269	0.8697										comor_cbp	1	0.0308	0.8607										comor_cbp	1	0.0026	0.9597
comor_oa	1	0.223	0.6368										comor_oa	1	0.1797	0.6716										comor_oa	1	0.318	0.5728
comor_rm	1	0.2143	0.6434										comor_rm	1	0.2093	0.6473										comor_rm	1	0.0983	0.7538
comor_op	1	0.1156	0.7339										comor_op	1	0.1081	0.7424										comor_op	1	0.1178	0.7314
comor_copd	1	0.9135	0.3392										comor_copd	1	0.9485	0.3301										comor_copd	1	1.2138	0.2706
comor_dm	1	0.123	0.7258										comor_dm	1	0.1653	0.6843										comor_dm	1	0.3743	0.5406
comor_dd	1	5.4876	0.0192										comor_dd	1	5.4713	0.0193										comor_dd	1	5.6674	0.0173
comor_ad	1	0.0115	0.9146										comor_ad	1	0.0138	0.9063										comor_ad	1	0.0223	0.8812
comor_hl	1	0.5687	0.4508										comor_hl	1	0.5665	0.4517										comor_hl	1	0.1886	0.6641
comor_htn	1	0.177	0.674										comor_htn	1	0.1221	0.7268										comor_htn	1	0.0962	0.7564
comor_cv	1	5.7044	0.0169										comor_cv	1	5.8654	0.0154										comor_cv	1	5.0283	0.0249
comor_rf	1	0.1383	0.71										comor_rf	1	0.2229	0.6368										comor_rf	1	0.0479	0.8268
comor_cld	1	2.6137	0.1059										comor_cld	1	2.6943	0.1007										comor_cld	1	2.1094	0.1464
comor_cbv	1	0.5225	0.4698										comor_cbv	1	0.5346	0.4647										comor_cbv	1	0.4423	0.506
comor_am	1	8.4964	0.0036										comor_am	1	8.6504	0.0033										comor_am	1	9.1189	0.0025
comor_sd	1	8.5015	0.0035										comor_sd	1	8.6939	0.0032										comor_sd	1	9.8172	0.0017
comor_td	1	2.7334	0.0983										comor_td	1	2.773	0.0959										comor_td	1	2.6495	0.1036
Analysis of Maximum Likelihood Estimates													Analysis of Maximum Likelihood Estimates													Analysis of Maximum Likelihood Estimates
Parameter		DF	Estimate	Standard	Wald	Pr > ChiSq							Parameter		DF	Estimate	Standard	Wald	Pr > ChiSq							Parameter		DF	Estimate	Standard	Wald	Pr > ChiSq
				Error	Chi-Square												Error	Chi-Square												Error	Chi-Square
Intercept		1	-1.4989	0.2673	31.4488	<.0001							Intercept		1	-1.4945	0.2672	31.2707	<.0001							Intercept		1	-1.4456	0.2661	29.5087	<.0001
drug_antiviral_1		1	1.3215	0.4163	10.0755	0.0015							drug_antiviral_2		1	1.124	0.3969	8.02	0.0046							drug_antiviral_3		1	-12.129	436.9	0.0008	0.9779
SEX_TYPE	2	1	-0.00129	0.0797	0.0003	0.9871							SEX_TYPE	2	1	-0.00011	0.0796	0	0.9989							SEX_TYPE	2	1	-0.0068	0.0793	0.0074	0.9317
age_group	2	1	0.0751	0.2085	0.1297	0.7187							age_group	2	1	0.06	0.2082	0.0832	0.7731							age_group	2	1	0.054	0.2074	0.0677	0.7947
age_group	3	1	0.1227	0.208	0.3479	0.5553							age_group	3	1	0.1112	0.2073	0.288	0.5915							age_group	3	1	0.1123	0.2075	0.2931	0.5882
age_group	4	1	0.0362	0.1633	0.0491	0.8245							age_group	4	1	0.0344	0.1631	0.0445	0.833							age_group	4	1	-0.00306	0.1623	0.0004	0.985
age_group	5	1	-0.016	0.1634	0.0096	0.9219							age_group	5	1	-0.0169	0.1631	0.0107	0.9175							age_group	5	1	-0.016	0.1617	0.0098	0.9211
age_group	6	1	-0.0629	0.2083	0.0911	0.7628							age_group	6	1	-0.0484	0.2074	0.0546	0.8153							age_group	6	1	-0.0512	0.2068	0.0613	0.8045
age_group	7	1	-0.2639	0.3292	0.6429	0.4226							age_group	7	1	-0.2395	0.3269	0.5369	0.4637							age_group	7	1	-0.149	0.3204	0.2163	0.6419
area	2	1	-0.0234	0.2561	0.0084	0.9271							area	2	1	-0.0231	0.2561	0.0081	0.9282							area	2	1	-0.0368	0.256	0.0206	0.8858
area	3	1	-0.0799	0.209	0.1463	0.7021							area	3	1	-0.082	0.2089	0.154	0.6947							area	3	1	-0.0446	0.2085	0.0458	0.8306
area	4	1	0.1837	0.5391	0.1161	0.7333							area	4	1	0.1845	0.5389	0.1173	0.732							area	4	1	0.1638	0.5391	0.0923	0.7612
CCI_group	1	1	0.0929	0.1548	0.36	0.5485							CCI_group	1	1	0.0875	0.1546	0.3202	0.5715							CCI_group	1	1	0.0687	0.1535	0.2005	0.6543
CCI_group	2	1	-0.1343	0.218	0.3797	0.5377							CCI_group	2	1	-0.1472	0.2171	0.4595	0.4978							CCI_group	2	1	-0.139	0.2164	0.4128	0.5205
CCI_group	3	1	-0.2839	0.2413	1.3833	0.2395							CCI_group	3	1	-0.2721	0.2407	1.2777	0.2583							CCI_group	3	1	-0.2434	0.24	1.0282	0.3106
comor_db		1	0.2389	0.2651	0.8122	0.3675							comor_db		1	0.2454	0.2652	0.8568	0.3546							comor_db		1	0.1755	0.2652	0.4378	0.5082
comor_cbp		1	0.0378	0.2304	0.0269	0.8697							comor_cbp		1	0.0404	0.2301	0.0308	0.8607							comor_cbp		1	0.0116	0.2289	0.0026	0.9597
comor_oa		1	0.1172	0.2482	0.223	0.6368							comor_oa		1	0.1051	0.2479	0.1797	0.6716							comor_oa		1	0.1391	0.2467	0.318	0.5728
comor_rm		1	0.263	0.5681	0.2143	0.6434							comor_rm		1	0.2601	0.5686	0.2093	0.6473							comor_rm		1	0.1784	0.569	0.0983	0.7538
comor_op		1	-0.1441	0.4239	0.1156	0.7339							comor_op		1	-0.1388	0.4223	0.1081	0.7424							comor_op		1	-0.1428	0.4161	0.1178	0.7314
comor_copd		1	0.808	0.8454	0.9135	0.3392							comor_copd		1	0.8185	0.8405	0.9485	0.3301							comor_copd		1	0.9173	0.8326	1.2138	0.2706
comor_dm		1	0.217	0.6187	0.123	0.7258							comor_dm		1	0.2493	0.6131	0.1653	0.6843							comor_dm		1	0.3638	0.5946	0.3743	0.5406
comor_dd		1	-1.2764	0.5449	5.4876	0.0192							comor_dd		1	-1.2738	0.5446	5.4713	0.0193							comor_dd		1	-1.2997	0.546	5.6674	0.0173
comor_ad		1	0.0466	0.4343	0.0115	0.9146							comor_ad		1	0.051	0.4334	0.0138	0.9063							comor_ad		1	0.0644	0.4307	0.0223	0.8812
comor_hl		1	-0.1694	0.2246	0.5687	0.4508							comor_hl		1	-0.169	0.2246	0.5665	0.4517							comor_hl		1	-0.0963	0.2217	0.1886	0.6641
comor_htn		1	0.0899	0.2136	0.177	0.674							comor_htn		1	0.0745	0.2131	0.1221	0.7268							comor_htn		1	0.0659	0.2125	0.0962	0.7564
comor_cv		1	0.7486	0.3134	5.7044	0.0169							comor_cv		1	0.7583	0.3131	5.8654	0.0154							comor_cv		1	0.7022	0.3132	5.0283	0.0249
comor_rf		1	-0.2263	0.6087	0.1383	0.71							comor_rf		1	-0.2854	0.6043	0.2229	0.6368							comor_rf		1	-0.1348	0.6161	0.0479	0.8268
comor_cld		1	0.4272	0.2643	2.6137	0.1059							comor_cld		1	0.4334	0.2641	2.6943	0.1007							comor_cld		1	0.3817	0.2628	2.1094	0.1464
comor_cbv		1	0.2715	0.3756	0.5225	0.4698							comor_cbv		1	0.2743	0.3751	0.5346	0.4647							comor_cbv		1	0.2477	0.3725	0.4423	0.506
comor_am		1	1.0199	0.3499	8.4964	0.0036							comor_am		1	1.027	0.3492	8.6504	0.0033							comor_am		1	1.0457	0.3463	9.1189	0.0025
comor_sd		1	0.9622	0.33	8.5015	0.0035							comor_sd		1	0.9695	0.3288	8.6939	0.0032							comor_sd		1	1.0162	0.3243	9.8172	0.0017
comor_td		1	0.5289	0.3199	2.7334	0.0983							comor_td		1	0.5323	0.3196	2.773	0.0959							comor_td		1	0.5186	0.3186	2.6495	0.1036
Odds Ratio Estimates													Odds Ratio Estimates													Odds Ratio Estimates
Effect	Point Estimate	95% Wald											Effect	Point Estimate	95% Wald											Effect	Point Estimate	95% Wald
		Confidence Limits													Confidence Limits													Confidence Limits
drug_antiviral_1	3.749	1.658	8.477										drug_antiviral_2	3.077	1.414	6.699										drug_antiviral_3	<0.001	<0.001	>999.999
SEX_TYPE 2 vs 1	0.997	0.73	1.363										SEX_TYPE 2 vs 1	1	0.732	1.366										SEX_TYPE 2 vs 1	0.986	0.723	1.346
age_group 2 vs 1	0.967	0.515	1.816										age_group 2 vs 1	0.962	0.512	1.807										age_group 2 vs 1	1.001	0.533	1.878
age_group 3 vs 1	1.014	0.533	1.928										age_group 3 vs 1	1.012	0.532	1.925										age_group 3 vs 1	1.061	0.559	2.014
age_group 4 vs 1	0.93	0.514	1.684										age_group 4 vs 1	0.937	0.518	1.696										age_group 4 vs 1	0.946	0.523	1.711
age_group 5 vs 1	0.883	0.48	1.621										age_group 5 vs 1	0.89	0.485	1.635										age_group 5 vs 1	0.933	0.51	1.709
age_group 6 vs 1	0.842	0.417	1.7										age_group 6 vs 1	0.863	0.428	1.738										age_group 6 vs 1	0.901	0.448	1.811
age_group 7 vs 1	0.689	0.275	1.723										age_group 7 vs 1	0.713	0.286	1.775										age_group 7 vs 1	0.817	0.333	2.007
area 2 vs 1	1.059	0.629	1.78										area 2 vs 1	1.058	0.629	1.779										area 2 vs 1	1.047	0.623	1.76
area 3 vs 1	1	0.724	1.382										area 3 vs 1	0.997	0.722	1.378										area 3 vs 1	1.039	0.754	1.431
area 4 vs 1	1.302	0.318	5.324										area 4 vs 1	1.302	0.319	5.321										area 4 vs 1	1.279	0.313	5.23
CCI_group 1 vs 0	0.793	0.517	1.215										CCI_group 1 vs 0	0.783	0.511	1.2										CCI_group 1 vs 0	0.783	0.512	1.198
CCI_group 2 vs 0	0.632	0.314	1.272										CCI_group 2 vs 0	0.619	0.308	1.245										CCI_group 2 vs 0	0.636	0.317	1.274
CCI_group 3 vs 0	0.544	0.253	1.169										CCI_group 3 vs 0	0.547	0.254	1.174										CCI_group 3 vs 0	0.573	0.268	1.226
comor_db	1.27	0.755	2.135										comor_db	1.278	0.76	2.149										comor_db	1.192	0.709	2.004
comor_cbp	1.038	0.661	1.631										comor_cbp	1.041	0.663	1.635										comor_cbp	1.012	0.646	1.585
comor_oa	1.124	0.691	1.829										comor_oa	1.111	0.683	1.806										comor_oa	1.149	0.709	1.864
comor_rm	1.301	0.427	3.961										comor_rm	1.297	0.426	3.953										comor_rm	1.195	0.392	3.646
comor_op	0.866	0.377	1.987										comor_op	0.87	0.38	1.991										comor_op	0.867	0.383	1.96
comor_copd	2.243	0.428	11.764										comor_copd	2.267	0.437	11.774										comor_copd	2.502	0.489	12.795
comor_dm	1.242	0.369	4.177										comor_dm	1.283	0.386	4.267										comor_dm	1.439	0.449	4.614
comor_dd	0.279	0.096	0.812										comor_dd	0.28	0.096	0.813										comor_dd	0.273	0.094	0.795
comor_ad	1.048	0.447	2.454										comor_ad	1.052	0.45	2.461										comor_ad	1.066	0.458	2.481
comor_hl	0.844	0.544	1.311										comor_hl	0.844	0.544	1.311										comor_hl	0.908	0.588	1.402
comor_htn	1.094	0.72	1.663										comor_htn	1.077	0.709	1.636										comor_htn	1.068	0.704	1.62
comor_cv	2.114	1.144	3.908										comor_cv	2.135	1.156	3.943										comor_cv	2.018	1.092	3.729
comor_rf	0.797	0.242	2.629										comor_rf	0.752	0.23	2.457										comor_rf	0.874	0.261	2.923
comor_cld	1.533	0.913	2.573										comor_cld	1.543	0.919	2.588										comor_cld	1.465	0.875	2.452
comor_cbv	1.312	0.628	2.739										comor_cbv	1.316	0.631	2.744										comor_cbv	1.281	0.617	2.659
comor_am	2.773	1.397	5.505										comor_am	2.793	1.409	5.536										comor_am	2.845	1.443	5.609
comor_sd	2.618	1.371	4.998										comor_sd	2.637	1.384	5.023										comor_sd	2.763	1.463	5.217
comor_td	1.697	0.907	3.177										comor_td	1.703	0.91	3.186										comor_td	1.68	0.9	3.136
Association of Predicted Probabilities and													Association of Predicted Probabilities and													Association of Predicted Probabilities and
Observed Responses													Observed Responses													Observed Responses
Percent Concordant	60.9	Somers' D	0.223										Percent Concordant	60.6	Somers' D	0.218										Percent Concordant	59.9	Somers' D	0.204
Percent Discordant	38.6	Gamma	0.224										Percent Discordant	38.8	Gamma	0.219										Percent Discordant	39.5	Gamma	0.205
Percent Tied	0.6	Tau-a	0.084										Percent Tied	0.6	Tau-a	0.082										Percent Tied	0.6	Tau-a	0.077
Pairs	191770	c	0.611										Pairs	191770	c	0.609										Pairs	191770	c	0.602
